# Supplementary material for: Evaluating Propagation Techniques for Cannabis sativa L. Cultivation: A Comparative Analysis of Soilless Methods and Aeroponic Parameters
Source: Plants (Basel). 2024 Apr 30;13(9):1256. doi: 10.3390/plants13091256 (PMC11085668; doi:10.3390/plants13091256)
Supplement: Supplementary file 1 [file plants-13-01256-s001.zip]

Archive with 19 entries (19 files):
- Figure S1.HEIC
- Figure S2.HEIC
- Figure S3.HEIC
- Figure S4.HEIC
- Figure S5.HEIC
- Figure S6.HEIC
- Figure S7.HEIC
- Figure S8.HEIC
- Figure S9.HEIC
- Figure_S1.thumbnail.jpg
- Figure_S2.thumbnail.jpg
- Figure_S3.thumbnail.jpg
- Figure_S4.thumbnail.jpg
- Figure_S5.thumbnail.jpg
- Figure_S6.thumbnail.jpg
- Figure_S7.thumbnail.jpg
- Figure_S8.thumbnail.jpg
- Figure_S9.thumbnail.jpg
- Table S1.xlsx
