# Supplementary material for: Evaluating Propagation Techniques for Cannabis sativa L. Cultivation: A Comparative Analysis of Soilless Methods and Aeroponic Parameters
Source: Plants (Basel). 2024 Apr 30;13(9):1256. doi: 10.3390/plants13091256 (PMC11085668; doi:10.3390/plants13091256)
Supplement: Supplementary file 1 [file plants-13-01256-s001.zip › Table S1.xlsx]

## Sheet: Substrate
Plant.ID	Treatment	Trial	Cultivar	Sampling Day	Root Level (Figure 15) 0-10	Stem Diameter = Thickness in mm measured from base of stem	Plant.Height = height in cm of each plant from the base of the stem to the highest node	Root Dry Mass = Root Dry Mass in (g)	Above Ground Dry Mass = Shoot Dry Mass in (g)	New.Root.Dry.Mass = Root Dry Mass (g) - Avg Substrate Dry Weight (g)
Plant.ID	Treatment	Trial	Cultivar	Sampling.Day	Root.Level (0-10)	Stem.Diameter	Height	Root.Dry.Mass	Above.Ground.Dry.Mass	New.RDM
ACT1	Aeroponics	1	TJ's CBD	14	4	1.64	13	0.2	0.39	0.2
ACT2	Aeroponics	1	TJ's CBD	14	4	2.49	13.2	0.28	0.65	0.28
ACT3	Aeroponics	1	TJ's CBD	14	4	3.19	13.5	0.32	0.85	0.32
ACT4	Aeroponics	1	TJ's CBD	14	4	1.57	13.4	0.14	0.48	0.14
ACT5	Aeroponics	1	TJ's CBD	14	4	4.11	15.5	0.37	1.03	0.37
ACT6	Aeroponics	1	TJ's CBD	14	4	3.7	16.4	0.3	1.06	0.3
ACT7	Aeroponics	1	TJ's CBD	14	4	1.9	10.4	0.19	0.53	0.19
ACT8	Aeroponics	1	TJ's CBD	14	4	1.98	10.2	0.16	0.52	0.16
ACT9	Aeroponics	1	TJ's CBD	14	4	2.57	11.8	0.25	0.63	0.25
ACT10	Aeroponics	1	TJ's CBD	14	4	3.18	12.6	0.28	0.74	0.28
ACT11	Aeroponics	1	TJ's CBD	14	4	2.8	13	0.24	0.74	0.24
ACT12	Aeroponics	1	TJ's CBD	14	4	2.49	14.2	0.21	0.72	0.21
ACT13	Aeroponics	1	TJ's CBD	14	4	1.79	11.2	0.16	0.5	0.16
ACT14	Aeroponics	1	TJ's CBD	14	4	1.75	12.6	0.15	0.49	0.15
ACT15	Aeroponics	1	TJ's CBD	14	4	2.41	12.6	0.23	0.66	0.23
ACT16	Aeroponics	1	TJ's CBD	14	4	2.14	9.5	0.21	0.37	0.21
ACT17	Aeroponics	1	TJ's CBD	21	7	3.28	13.9	0.35	0.66	0.35
ACT18	Aeroponics	1	TJ's CBD	21	7	4.01	11.1	0.34	0.67	0.34
ACT19	Aeroponics	1	TJ's CBD	21	7	2.42	12.2	0.3	0.42	0.3
ACT20	Aeroponics	1	TJ's CBD	21	8	2.38	12.1	0.37	0.62	0.37
ACT21	Aeroponics	1	TJ's CBD	21	8	3.6	15.1	0.5	0.98	0.5
ACT22	Aeroponics	1	TJ's CBD	21	9	4.12	16.9	0.58	1.18	0.58
ACT23	Aeroponics	1	TJ's CBD	21	8	2.18	11.4	0.26	0.44	0.26
ACT24	Aeroponics	1	TJ's CBD	21	8	3.44	11.9	0.28	0.49	0.28
ACT25	Aeroponics	1	TJ's CBD	21	6	2.81	14.8	0.36	0.76	0.36
ACT26	Aeroponics	1	TJ's CBD	21	8	2.69	14.7	0.41	0.69	0.41
ACT27	Aeroponics	1	TJ's CBD	21	8	2.98	16.2	0.44	0.83	0.44
ACT28	Aeroponics	1	TJ's CBD	21	8	3.14	13.4	0.45	0.85	0.45
ACT29	Aeroponics	1	TJ's CBD	21	8	2.76	13.4	0.46	0.84	0.46
ACT30	Aeroponics	1	TJ's CBD	21	9	3.09	14.2	0.62	1.01	0.62
ACT31	Aeroponics	1	TJ's CBD	21	8	2.48	16.3	0.45	0.71	0.45
ACT32	Aeroponics	1	TJ's CBD	21	9	4.35	19	0.65	1.47	0.65
ACJ1	Aeroponics	1	Janet's G	14	2	2.66	12.5	0.12	0.56	0.12
ACJ2	Aeroponics	1	Janet's G	14	2	2.14	10.1	0.11	0.43	0.11
ACJ3	Aeroponics	1	Janet's G	14	3	2.4	12.8	0.09	0.64	0.09
ACJ4	Aeroponics	1	Janet's G	14	3	2.77	10	0.1	0.67	0.1
ACJ5	Aeroponics	1	Janet's G	14	3	3.48	12.4	0.12	0.63	0.12
ACJ6	Aeroponics	1	Janet's G	14	2	2.49	9.8	0.07	0.43	0.07
ACJ7	Aeroponics	1	Janet's G	14	3	2.3	12.2	0.18	0.62	0.18
ACJ8	Aeroponics	1	Janet's G	14	2	4.23	9.2	0.12	0.61	0.12
ACJ9	Aeroponics	1	Janet's G	14	2	3.6	10	0.11	0.55	0.11
ACJ10	Aeroponics	1	Janet's G	14	2	2.9	12.1	0.16	0.42	0.16
ACJ11	Aeroponics	1	Janet's G	14	3	3.56	12.1	0.15	0.54	0.15
ACJ12	Aeroponics	1	Janet's G	14	2	3.02	7.6	0.12	0.39	0.12
ACJ13	Aeroponics	1	Janet's G	14	1	2.31	12.5	0.08	0.64	0.08
ACJ14	Aeroponics	1	Janet's G	14	4	3.17	9.8	0.15	0.44	0.15
ACJ15	Aeroponics	1	Janet's G	14	3	2.91	10.2	0.12	0.31	0.12
ACJ16	Aeroponics	1	Janet's G	14	2	2.26	10.3	0.06	0.42	0.06
ACJ17	Aeroponics	1	Janet's G	21	6	2.88	13.1	0.47	0.21	0.47
ACJ18	Aeroponics	1	Janet's G	21	8	3.67	12.1	0.52	1.23	0.52
ACJ19	Aeroponics	1	Janet's G	21	8	3.58	14.3	0.5	1.16	0.5
ACJ20	Aeroponics	1	Janet's G	21	9	3.93	14.8	0.61	1.47	0.61
ACJ21	Aeroponics	1	Janet's G	21	8	3.86	13.4	0.36	0.83	0.36
ACJ22	Aeroponics	1	Janet's G	21	6	2.45	7.8	0.15	0.25	0.15
ACJ23	Aeroponics	1	Janet's G	21	8	2.66	14.9	0.33	0.97	0.33
ACJ24	Aeroponics	1	Janet's G	21	7	3.61	11.4	0.19	0.68	0.19
ACJ25	Aeroponics	1	Janet's G	21	8	3.81	17.1	0.55	1.28	0.55
ACJ26	Aeroponics	1	Janet's G	21	8	2.24	13.7	0.35	0.76	0.35
ACJ27	Aeroponics	1	Janet's G	21	6	2.68	12.8	0.24	0.54	0.24
ACJ28	Aeroponics	1	Janet's G	21	8	2.4	12.2	0.25	0.58	0.25
ACJ29	Aeroponics	1	Janet's G	21	6	2.42	8.8	0.14	0.3	0.14
ACJ30	Aeroponics	1	Janet's G	21	7	1.91	9.8	0.2	0.35	0.2
ACJ31	Aeroponics	1	Janet's G	21	7	2.2	12.1	0.15	0.68	0.15
ACJ32	Aeroponics	1	Janet's G	21	8	2.16	11.1	0.29	0.52	0.29
RT1	Rockwool	1	TJ's CBD	14	2	3.6	10.4	0.17	0.3	0.17
RT2	Rockwool	1	TJ's CBD	14	2	2.36	11.7	0.14	0.59	0.14
RT3	Rockwool	1	TJ's CBD	14	2	4.73	14.3	0.25	0.82	0.25
RT4	Rockwool	1	TJ's CBD	14	2	2.09	12.3	0.2	0.66	0.2
RT5	Rockwool	1	TJ's CBD	14	4	3.2	13.6	0.23	0.87	0.23
RT6	Rockwool	1	TJ's CBD	14	3	2.94	11.2	0.22	0.71	0.22
RT7	Rockwool	1	TJ's CBD	14	4	2.85	13.8	0.19	0.39	0.19
RT8	Rockwool	1	TJ's CBD	14	2	4.34	15	0.18	0.66	0.18
RT9	Rockwool	1	TJ's CBD	14	1	2.9	10.1	0.16	0.89	0.16
RT10	Rockwool	1	TJ's CBD	14	1	2.66	10.6	0.16	0.55	0.16
RT11	Rockwool	1	TJ's CBD	14	2	3.96	12	0.23	0.83	0.23
RT12	Rockwool	1	TJ's CBD	14	2	3.24	10.9	0.18	0.76	0.18
RT13	Rockwool	1	TJ's CBD	21	5	3.9	10.4	2.03	0.63	0.54
RT14	Rockwool	1	TJ's CBD	21	5	3.51	11.6	1.86	0.53	0.37
RT15	Rockwool	1	TJ's CBD	21	4	4.31	16.2	2	0.91	0.51
RT16	Rockwool	1	TJ's CBD	21	5	4.46	12.1	1.54	0.65	0.05
RT17	Rockwool	1	TJ's CBD	21	4	2.62	15.3	1.49	0.37	0
RT18	Rockwool	1	TJ's CBD	21	5	3.47	11.3	1.58	0.36	0.09
RT19	Rockwool	1	TJ's CBD	21	6	3.6	13.4	1.62	0.42	0.13
RT20	Rockwool	1	TJ's CBD	21	7	2.17	13.4	1.92	0.71	0.43
RT21	Rockwool	1	TJ's CBD	21	7	2.77	12.9	1.35	0.58	-0.14
RT22	Rockwool	1	TJ's CBD	21	6	4.6	15.4	1.58	1.16	0.09
RT23	Rockwool	1	TJ's CBD	21	6	2.97	13.3	1.41	0.57	-0.08
RT24	Rockwool	1	TJ's CBD	21	3	2.98	13.1	1.19	0.49	-0.3
RT25	Rockwool	1	TJ's CBD	21	8	4.17	14.2	1.67	0.61	0.18
RT26	Rockwool	1	TJ's CBD	21	6	5.66	12.2	0.83	1.5	-0.66
RT27	Rockwool	1	TJ's CBD	21	7	3.05	14.2	1.91	0.5	0.42
RT28	Rockwool	1	TJ's CBD	21	7	3.31	12.2	1.74	0.51	0.25
RT29	Rockwool	1	TJ's CBD	21	6	3.92	12.4	1.58	0.83	0.09
RT30	Rockwool	1	TJ's CBD	21	8	4.65	18.1	1.79	0.93	0.3
RT31	Rockwool	1	TJ's CBD	21	6	3.19	13.1	1.89	1.24	0.4
RT32	Rockwool	1	TJ's CBD	21	8	3.33	14.4	1.45	0.53	-0.04
RT33	Rockwool	1	TJ's CBD	21	3	2.79	13.2	1.46	0.58	-0.03
RJ1	Rockwool	1	Janet's G	14	2	2.63	9.6	0.18	0.74	0.18
RJ2	Rockwool	1	Janet's G	14	1	3.7	11.2	0.07	0.27	0.07
RJ3	Rockwool	1	Janet's G	14	1	3.18	11.1	0.11	0.63	0.11
RJ4	Rockwool	1	Janet's G	14	2	4.02	13.8	0.17	0.73	0.17
RJ5	Rockwool	1	Janet's G	14	2	4.21	13.1	0.13	0.45	0.13
RJ6	Rockwool	1	Janet's G	14	1	2.43	10.8	0.09	0.44	0.09
RJ7	Rockwool	1	Janet's G	14	1	3.05	11.8	0.11	0.76	0.11
RJ8	Rockwool	1	Janet's G	14	1	3.18	13	0.12	0.69	0.12
RJ9	Rockwool	1	Janet's G	14	1	3.35	10.4	0.11	0.42	0.11
RJ10	Rockwool	1	Janet's G	14	1	3.11	9.1	0.14	0.44	0.14
RJ11	Rockwool	1	Janet's G	14	1	2.5	10.2	0.1	0.7	0.1
RJ12	Rockwool	1	Janet's G	14	1	3.68	10.9	0.13	0.5	0.13
RJ13	Rockwool	1	Janet's G	21	5	2.9	11.2	1.52	0.44	0.03
RJ14	Rockwool	1	Janet's G	21	4	3.01	11.3	1.83	0.48	0.34
RJ15	Rockwool	1	Janet's G	21	5	3.06	12.1	1.71	0.85	0.22
RJ16	Rockwool	1	Janet's G	21	4	2.7	10.6	1.17	0.55	-0.32
RJ17	Rockwool	1	Janet's G	21	6	2.73	13.7	1.62	0.51	0.13
RJ18	Rockwool	1	Janet's G	21	4	3.9	13.8	1.34	0.68	-0.15
RJ19	Rockwool	1	Janet's G	21	2	2.88	11.9	1.36	0.58	-0.13
RJ20	Rockwool	1	Janet's G	21	3	4.35	14.1	1.67	1.21	0.18
RJ21	Rockwool	1	Janet's G	21	5	2.84	12.9	1.59	0.76	0.1
RJ22	Rockwool	1	Janet's G	21	3	3.05	11.3	1.51	0.8	0.02
RJ23	Rockwool	1	Janet's G	21	2	3.75	15.6	1.71	0.66	0.22
RJ24	Rockwool	1	Janet's G	21	5	3.59	13.2	1.75	0.82	0.26
RJ25	Rockwool	1	Janet's G	21	4	2.87	11.6	1.42	0.61	-0.07
RJ26	Rockwool	1	Janet's G	21	2	2.92	10.7	1.59	0.59	0.1
RJ27	Rockwool	1	Janet's G	21	4	4.06	13.1	1.69	0.82	0.2
RJ28	Rockwool	1	Janet's G	21	4	4.9	14.4	1.67	1.35	0.18
RJ29	Rockwool	1	Janet's G	21	6	3.59	14.1	1.87	1.09	0.38
RJ30	Rockwool	1	Janet's G	21	7	4.05	11.9	1.5	0.56	0.01
RJ31	Rockwool	1	Janet's G	21	5	2.83	12.2	1.64	0.6	0.15
RJ32	Rockwool	1	Janet's G	21	3	3.9	13.9	1.81	0.81	0.32
OT1	Foam	1	TJ's CBD	14	1	2.56	15.7	0.17	1.02	0.17
OT2	Foam	1	TJ's CBD	14	1	3.58	10.2	0.2	0.64	0.2
OT3	Foam	1	TJ's CBD	14	1	3.03	13	0.16	0.54	0.16
OT4	Foam	1	TJ's CBD	14	2	2.74	12.9	0.18	0.55	0.18
OT5	Foam	1	TJ's CBD	14	1	2.33	11.1	0.12	0.6	0.12
OT6	Foam	1	TJ's CBD	14	1	3.84	15	0.22	0.81	0.22
OT7	Foam	1	TJ's CBD	14	2	3.64	12	0.19	0.82	0.19
OT8	Foam	1	TJ's CBD	14	2	3.02	12.8	0.17	0.55	0.17
OT9	Foam	1	TJ's CBD	14	2	2.92	12.4	0.18	0.78	0.18
OT10	Foam	1	TJ's CBD	14	1	2.54	16.1	0.11	0.5	0.11
OT11	Foam	1	TJ's CBD	14	3	4.15	14.9	0.26	0.56	0.26
OT12	Foam	1	TJ's CBD	14	1	3.36	15.1	0.15	0.69	0.15
OT13	Foam	1	TJ's CBD	21	7	2.19	10.2	1.14	0.6	0.37
OT14	Foam	1	TJ's CBD	21	5	2.76	13	1.09	0.89	0.32
OT15	Foam	1	TJ's CBD	21	5	2.1	12.8	1.02	0.63	0.25
OT16	Foam	1	TJ's CBD	21	6	3.39	15.3	1.17	0.75	0.4
OT17	Foam	1	TJ's CBD	21	1	3.03	13.2	0.2	0.99	0.2
OT18	Foam	1	TJ's CBD	21	7	3.61	13.1	1.07	0.78	0.3
OT19	Foam	1	TJ's CBD	21	1	2.79	12.1	0.19	0.7	0.19
OT20	Foam	1	TJ's CBD	21	6	3.29	13.9	1.04	0.62	0.27
OT21	Foam	1	TJ's CBD	21	6	4.02	15.4	0.91	0.75	0.14
OT22	Foam	1	TJ's CBD	21	4	3.14	13.1	0.95	0.42	0.18
OT23	Foam	1	TJ's CBD	21	4	2.57	14.6	1.01	0.62	0.24
OT24	Foam	1	TJ's CBD	21	6	3.81	14.2	1.24	0.93	0.47
OT25	Foam	1	TJ's CBD	21	4	2.07	10.1	0.96	0.42	0.19
OT26	Foam	1	TJ's CBD	21	6	3.47	15.2	1.13	0.65	0.36
OT27	Foam	1	TJ's CBD	21	4	3	13.2	0.98	0.46	0.21
OT28	Foam	1	TJ's CBD	21	6	3.75	11.4	1.01	0.47	0.24
OT29	Foam	1	TJ's CBD	21	5	3.47	11.3	1.05	0.58	0.28
OT30	Foam	1	TJ's CBD	21	4	3.36	11.2	1.03	0.7	0.26
OT31	Foam	1	TJ's CBD	21	4	3.79	13.7	0.93	0.66	0.16
OT32	Foam	1	TJ's CBD	21	4	4.16	14.9	1.05	1.09	0.28
OJ1	Foam	1	Janet's G	14	2	2.17	11.9	0.09	0.63	0.09
OJ2	Foam	1	Janet's G	14	4	3.5	10.2	0.22	0.9	0.22
OJ3	Foam	1	Janet's G	14	3	4.01	11.7	0.25	0.93	0.25
OJ4	Foam	1	Janet's G	14	1	2.61	12.3	0.07	0.58	0.07
OJ5	Foam	1	Janet's G	14	2	2.87	10.2	0.1	0.66	0.1
OJ6	Foam	1	Janet's G	14	1	2.64	11.4	0.09	0.56	0.09
OJ7	Foam	1	Janet's G	14	1	2.92	11.2	0.12	0.67	0.12
OJ8	Foam	1	Janet's G	14	2	3.66	12.8	0.19	1.11	0.19
OJ9	Foam	1	Janet's G	14	1	3.33	13	0.1	0.79	0.1
OJ10	Foam	1	Janet's G	14	1	4.67	15.7	0.16	1.22	0.16
OJ11	Foam	1	Janet's G	14	1	3.49	11.1	0.12	0.6	0.12
OJ12	Foam	1	Janet's G	14	1	4.47	13.2	0.15	0.92	0.15
OJ13	Foam	1	Janet's G	21	6	3	11.7	0.91	0.91	0.14
OJ14	Foam	1	Janet's G	21	5	2.42	11.3	0.89	0.59	0.12
OJ15	Foam	1	Janet's G	21	3	2.96	11.2	0.88	0.86	0.11
OJ16	Foam	1	Janet's G	21	4	3.02	13.1	0.91	0.64	0.14
OJ17	Foam	1	Janet's G	21	4	5.99	11.3	1.12	0.81	0.35
OJ18	Foam	1	Janet's G	21	2	3.78	12.2	0.13	1.06	0.13
OJ19	Foam	1	Janet's G	21	4	3.75	13.2	0.85	1.02	0.08
OJ20	Foam	1	Janet's G	21	2	2.94	12.2	0.86	0.65	0.09
OJ21	Foam	1	Janet's G	21	2	4.18	12.9	0.17	0.98	0.17
OJ22	Foam	1	Janet's G	21	2	3.5	12.4	0.92	0.81	0.15
OJ23	Foam	1	Janet's G	21	2	2.96	12	0.14	0.56	0.14
OJ24	Foam	1	Janet's G	21	3	2.63	10.4	0.86	0.36	0.09
OJ25	Foam	1	Janet's G	21	1	3.35	13.6	0.14	1.01	0.14
OJ26	Foam	1	Janet's G	21	7	2.51	14.5	0.87	0.8	0.1
OJ27	Foam	1	Janet's G	21	6	3.97	11.4	0.98	0.63	0.21
OJ28	Foam	1	Janet's G	21	7	3.47	17.2	0.99	0.92	0.22
OJ29	Foam	1	Janet's G	21	7	3.24	16	1.1	0.76	0.33
OJ30	Foam	1	Janet's G	21	6	2.87	13.8	0.89	0.47	0.12
OJ31	Foam	1	Janet's G	21	5	2.66	9.9	0.79	0.7	0.02
OJ32	Foam	1	Janet's G	21	7	3.4	12.9	0.96	0.82	0.19
ACT33	Aeroponics	2	TJ's CBD	14	0	1.9	13.2	0.05	0.65	0.05
ACT34	Aeroponics	2	TJ's CBD	14	0	1.36	12.4	0.04	0.64	0.04
ACT35	Aeroponics	2	TJ's CBD	14	0	2.49	14.1	0.04	0.68	0.04
ACT36	Aeroponics	2	TJ's CBD	14	1	2.75	14.6	0.09	1.08	0.09
ACT37	Aeroponics	2	TJ's CBD	14	7	2.48	18.1	0.19	0.62	0.19
ACT38	Aeroponics	2	TJ's CBD	14	7	2.74	15.7	0.2	0.62	0.2
ACT39	Aeroponics	2	TJ's CBD	14	8	3.04	19.4	0.3	0.65	0.3
ACT40	Aeroponics	2	TJ's CBD	14	0	1.93	13.6	0.06	0.46	0.06
ACT41	Aeroponics	2	TJ's CBD	14	7	2.67	18.5	0.29	0.59	0.29
ACT42	Aeroponics	2	TJ's CBD	14	8	3	17.7	0.36	0.92	0.36
ACT43	Aeroponics	2	TJ's CBD	14	7	2.63	21.1	0.2	0.54	0.2
ACT44	Aeroponics	2	TJ's CBD	14	5	2.53	16.2	0.08	0.32	0.08
ACT45	Aeroponics	2	TJ's CBD	14	8	3.4	18.7	0.34	1.03	0.34
ACT46	Aeroponics	2	TJ's CBD	14	1	2.15	12.2	0.05	0.41	0.05
ACT47	Aeroponics	2	TJ's CBD	14	7	2.32	20.3	0.22	0.64	0.22
ACT48	Aeroponics	2	TJ's CBD	14	7	2.99	15.1	0.19	0.6	0.19
ACT49	Aeroponics	2	TJ's CBD	21	6	2.16	13.6	0.09	0.78	0.09
ACT50	Aeroponics	2	TJ's CBD	21	2	1.61	15.9	0.05	0.63	0.05
ACT51	Aeroponics	2	TJ's CBD	21	0	2.4	14.8	0.04	0.41	0.04
ACT52	Aeroponics	2	TJ's CBD	21	8	2.73	17.4	0.37	1.17	0.37
ACT53	Aeroponics	2	TJ's CBD	21	0	2.67	14.1	0.07	0.72	0.07
ACT54	Aeroponics	2	TJ's CBD	21	2	2.25	16.1	0.08	0.84	0.08
ACT55	Aeroponics	2	TJ's CBD	21	10	3.51	34.1	0.99	2.02	0.99
ACT56	Aeroponics	2	TJ's CBD	21	10	3.72	31.2	1.13	2.38	1.13
ACT57	Aeroponics	2	TJ's CBD	21	7	2.27	21.4	0.19	0.56	0.19
ACT58	Aeroponics	2	TJ's CBD	21	8	2.69	29.2	0.31	2.43	0.31
ACT59	Aeroponics	2	TJ's CBD	21	9	3.89	23.4	0.56	1.31	0.56
ACT60	Aeroponics	2	TJ's CBD	21	10	3.56	25.1	0.65	1.51	0.65
ACT61	Aeroponics	2	TJ's CBD	21	1	1.5	12.1	0.04	0.31	0.04
ACT62	Aeroponics	2	TJ's CBD	21	10	4.07	34.2	0.89	1.97	0.89
ACT63	Aeroponics	2	TJ's CBD	21	10	3.73	34.3	0.97	2.46	0.97
ACT64	Aeroponics	2	TJ's CBD	21	9	3.13	20.3	0.47	0.8	0.47
ACJ33	Aeroponics	2	Janet's G	14	0	0.78	9.1	0.04	0.27	0.04
ACJ34	Aeroponics	2	Janet's G	14	1	2.27	12.2	0.11	0.6	0.11
ACJ35	Aeroponics	2	Janet's G	14	0	2.59	12.9	0.09	1.07	0.09
ACJ36	Aeroponics	2	Janet's G	14	1	2.79	13.6	0.09	0.8	0.09
ACJ37	Aeroponics	2	Janet's G	14	2	1.55	13	0.05	0.4	0.05
ACJ38	Aeroponics	2	Janet's G	14	1	3.11	16.1	0.1	0.79	0.1
ACJ39	Aeroponics	2	Janet's G	14	4	1.98	13.2	0.07	0.52	0.07
ACJ40	Aeroponics	2	Janet's G	14	1	2.53	11.8	0.1	0.61	0.1
ACJ41	Aeroponics	2	Janet's G	14	1	1.86	11.7	0.04	0.58	0.04
ACJ42	Aeroponics	2	Janet's G	14	1	2.7	14.3	0.08	0.97	0.08
ACJ43	Aeroponics	2	Janet's G	14	1	1.23	13.2	0.05	0.82	0.05
ACJ44	Aeroponics	2	Janet's G	14	1	1.89	12.1	0.05	0.37	0.05
ACJ45	Aeroponics	2	Janet's G	14	5	1.82	14.3	0.11	0.46	0.11
ACJ46	Aeroponics	2	Janet's G	14	0	2.12	10.1	0.05	0.48	0.05
ACJ47	Aeroponics	2	Janet's G	14	0	1.85	13.2	0.06	0.75	0.06
ACJ48	Aeroponics	2	Janet's G	14	2	3.12	12.1	0.15	1.1	0.15
ACJ49	Aeroponics	2	Janet's G	21	9	2.25	21.4	0.31	0.66	0.31
ACJ50	Aeroponics	2	Janet's G	21	9	3.99	32.4	0.47	1.46	0.47
ACJ51	Aeroponics	2	Janet's G	21	6	2.26	14.6	0.13	0.63	0.13
ACJ52	Aeroponics	2	Janet's G	21	1	1.45	13.2	0.04	0.38	0.04
ACJ53	Aeroponics	2	Janet's G	21	0	2.27	13.5	0.04	0.45	0.04
ACJ54	Aeroponics	2	Janet's G	21	0	2.96	13.6	0.05	0.71	0.05
ACJ55	Aeroponics	2	Janet's G	21	0	2.52	12.6	0.06	0.82	0.06
ACJ56	Aeroponics	2	Janet's G	21	0	1.71	12.5	0.05	0.88	0.05
ACJ57	Aeroponics	2	Janet's G	21	0	1.89	14.2	0.05	0.51	0.05
ACJ58	Aeroponics	2	Janet's G	21	4	2.22	11.1	0.1	0.61	0.1
ACJ59	Aeroponics	2	Janet's G	21	6	2.09	13.4	0.14	0.56	0.14
ACJ60	Aeroponics	2	Janet's G	21	0	1.51	12.1	0.07	1	0.07
ACJ61	Aeroponics	2	Janet's G	21	8	2.67	19.3	0.24	0.6	0.24
ACJ62	Aeroponics	2	Janet's G	21	0	2.37	11.8	0.04	0.52	0.04
ACJ63	Aeroponics	2	Janet's G	21	0	2.5	12.2	0.05	0.65	0.05
ACJ64	Aeroponics	2	Janet's G	21	0	2.12	12.6	0.04	0.54	0.04
RT33	Rockwool	2	TJ's CBD	14	1	3.01	14.1	0.11	0.46	0.11
RT34	Rockwool	2	TJ's CBD	14	1	3.28	14.6	0.13	0.51	0.13
RT35	Rockwool	2	TJ's CBD	14	2	1.97	12.8	0.06	0.31	0.06
RT36	Rockwool	2	TJ's CBD	14	0	2.2	15.4	0.08	0.41	0.08
RT37	Rockwool	2	TJ's CBD	14	4	2.41	14.1	0.16	0.65	0.16
RT38	Rockwool	2	TJ's CBD	14	4	1.88	12.6	0.17	0.45	0.17
RT39	Rockwool	2	TJ's CBD	14	2	2.73	15.2	0.1	0.49	0.1
RT40	Rockwool	2	TJ's CBD	14	2	2.21	14.1	0.05	0.3	0.05
RT41	Rockwool	2	TJ's CBD	14	0	2.89	13.1	0.11	0.54	0.11
RT42	Rockwool	2	TJ's CBD	14	4	2.54	11.4	0.09	0.37	0.09
RT43	Rockwool	2	TJ's CBD	14	0	3.29	13.7	0.1	0.62	0.1
RT44	Rockwool	2	TJ's CBD	14	4	2.36	13.3	0.11	0.35	0.11
RT45	Rockwool	2	TJ's CBD	14	2	2.82	15.6	0.06	0.36	0.06
RT46	Rockwool	2	TJ's CBD	14	3	1.7	13.2	0.06	0.26	0.06
RT47	Rockwool	2	TJ's CBD	14	0	1.96	13.9	0.05	0.26	0.05
RT48	Rockwool	2	TJ's CBD	14	0	2.66	14.1	0.09	0.31	0.09
RT49	Rockwool	2	TJ's CBD	21	8	2.24	14.6	1.57	0.39	0.08
RT50	Rockwool	2	TJ's CBD	21	7	2.6	14.3	1.72	0.55	0.23
RT51	Rockwool	2	TJ's CBD	21	1	2.36	13.2	1.33	0.61	-0.16
RT52	Rockwool	2	TJ's CBD	21	3	1.61	13.1	1.51	0.39	0.02
RT53	Rockwool	2	TJ's CBD	21	5	2.43	12.8	1.49	0.54	0
RT54	Rockwool	2	TJ's CBD	21	1	1.42	12.7	1.32	0.49	-0.17
RT55	Rockwool	2	TJ's CBD	21	6	2.2	14.6	1.24	0.51	-0.25
RT56	Rockwool	2	TJ's CBD	21	0	1.64	13.9	1.8	0.59	0.31
RT57	Rockwool	2	TJ's CBD	21	5	1.94	15.2	1.56	0.43	0.07
RT58	Rockwool	2	TJ's CBD	21	3	1.33	14.6	1.55	0.5	0.06
RT59	Rockwool	2	TJ's CBD	21	4	1.56	12.1	1.25	0.14	-0.24
RT60	Rockwool	2	TJ's CBD	21	1	1.66	12.5	1.55	0.7	0.06
RT61	Rockwool	2	TJ's CBD	21	6	2.16	10.7	1.61	0.21	0.12
RT62	Rockwool	2	TJ's CBD	21	5	1.51	15.9	1.09	0.35	-0.4
RT63	Rockwool	2	TJ's CBD	21	3	2.29	12.7	1.29	0.43	-0.2
RT64	Rockwool	2	TJ's CBD	21	1	1.95	13.2	1.82	0.34	0.33
RJ33	Rockwool	2	Janet's G	14	4	2.23	11.4	0.07	0.36	0.07
RJ34	Rockwool	2	Janet's G	14	0	2.47	12.1	0.05	0.4	0.05
RJ35	Rockwool	2	Janet's G	14	1	2.21	11.2	0.07	0.56	0.07
RJ36	Rockwool	2	Janet's G	14	0	2.43	11.4	0.06	0.41	0.06
RJ37	Rockwool	2	Janet's G	14	2	2.96	10.9	0.09	0.55	0.09
RJ38	Rockwool	2	Janet's G	14	0	3.81	13.1	0.13	0.6	0.13
RJ39	Rockwool	2	Janet's G	14	0	3.14	15.7	0.12	0.81	0.12
RJ40	Rockwool	2	Janet's G	14	0	2.67	12.6	0.08	0.55	0.08
RJ41	Rockwool	2	Janet's G	14	0	2.83	14.2	0.11	0.65	0.11
RJ42	Rockwool	2	Janet's G	14	4	1.96	13.2	0.07	0.31	0.07
RJ43	Rockwool	2	Janet's G	14	2	2.62	13.1	0.11	0.61	0.11
RJ44	Rockwool	2	Janet's G	14	1	2.37	12.2	0.07	0.52	0.07
RJ45	Rockwool	2	Janet's G	14	1	3.01	14.4	0.08	0.81	0.08
RJ46	Rockwool	2	Janet's G	14	1	2.08	14.3	0.07	0.47	0.07
RJ47	Rockwool	2	Janet's G	14	2	2.33	12.9	0.07	0.51	0.07
RJ48	Rockwool	2	Janet's G	14	2	2.68	10.9	0.08	0.61	0.08
RJ49	Rockwool	2	Janet's G	21	5	3.33	13.2	1.81	0.48	0.32
RJ50	Rockwool	2	Janet's G	21	2	1.32	12.5	1.36	0.31	-0.13
RJ51	Rockwool	2	Janet's G	21	0	1.85	13.1	1.46	0.48	-0.03
RJ52	Rockwool	2	Janet's G	21	3	2.46	12.3	1.48	0.51	-0.01
RJ53	Rockwool	2	Janet's G	21	3	1.59	13	1.31	0.38	-0.18
RJ54	Rockwool	2	Janet's G	21	2	2.98	15.1	1.75	0.51	0.26
RJ55	Rockwool	2	Janet's G	21	5	2.31	12.4	1.54	0.44	0.05
RJ56	Rockwool	2	Janet's G	21	0	2.7	13.1	1.47	0.55	-0.02
RJ57	Rockwool	2	Janet's G	21	1	1.74	12.9	1.42	0.34	-0.07
RJ58	Rockwool	2	Janet's G	21	4	2.8	14.8	1.18	0.5	-0.31
RJ59	Rockwool	2	Janet's G	21	1	2.48	11.7	1.78	0.59	0.29
RJ60	Rockwool	2	Janet's G	21	5	3.08	13.2	1.98	0.59	0.49
RJ61	Rockwool	2	Janet's G	21	1	2.43	13.4	1.36	0.61	-0.13
RJ62	Rockwool	2	Janet's G	21	3	2.77	14.6	1.09	0.54	-0.4
RJ63	Rockwool	2	Janet's G	21	1	3.48	12.7	1.02	0.66	-0.47
RJ64	Rockwool	2	Janet's G	21	3	1.64	13.6	1.88	0.47	0.39
OT33	Foam	2	TJ's CBD	14	2	3.47	11.9	0.12	0.55	0.12
OT34	Foam	2	TJ's CBD	14	3	2.55	14.6	0.11	0.54	0.11
OT35	Foam	2	TJ's CBD	14	2	1.98	13.3	0.07	0.7	0.07
OT36	Foam	2	TJ's CBD	14	0	3.23	12.2	0.11	0.91	0.11
OT37	Foam	2	TJ's CBD	14	1	3.2	14.1	0.11	0.56	0.11
OT38	Foam	2	TJ's CBD	14	0	2.5	13.9	0.05	0.34	0.05
OT39	Foam	2	TJ's CBD	14	0	2.71	15.2	0.06	0.44	0.06
OT40	Foam	2	TJ's CBD	14	3	1.63	11.5	0.05	0.26	0.05
OT41	Foam	2	TJ's CBD	14	0	1.61	12.4	0.06	0.33	0.06
OT42	Foam	2	TJ's CBD	14	4	1.74	13.2	0.05	0.42	0.05
OT43	Foam	2	TJ's CBD	14	4	2.58	13.8	0.06	0.4	0.06
OT44	Foam	2	TJ's CBD	14	5	2.27	14.6	0.13	0.51	0.13
OT45	Foam	2	TJ's CBD	14	1	2.86	15.9	0.11	0.63	0.11
OT46	Foam	2	TJ's CBD	14	0	2.08	15.8	0.05	0.49	0.05
OT47	Foam	2	TJ's CBD	14	0	2.35	14.3	0.1	0.4	0.1
OT48	Foam	2	TJ's CBD	14	0	2.71	13.5	0.12	0.47	0.12
OT49	Foam	2	TJ's CBD	21	0	2.01	15.4	0.89	0.66	0.12
OT50	Foam	2	TJ's CBD	21	6	2.95	16.7	0.87	0.63	0.1
OT51	Foam	2	TJ's CBD	21	4	2.69	16.1	0.77	0.7	0
OT52	Foam	2	TJ's CBD	21	6	3.36	17.2	0.9	0.81	0.13
OT53	Foam	2	TJ's CBD	21	7	1.72	15.6	0.81	0.46	0.04
OT54	Foam	2	TJ's CBD	21	3	2.83	14.4	0.76	0.64	-0.01
OT55	Foam	2	TJ's CBD	21	3	2.24	15.5	0.76	0.43	-0.01
OT56	Foam	2	TJ's CBD	21	7	2.49	15.5	0.85	0.6	0.08
OT57	Foam	2	TJ's CBD	21	6	2.1	14.2	0.88	0.51	0.11
OT58	Foam	2	TJ's CBD	21	0	2.95	11.3	0.89	0.82	0.12
OT59	Foam	2	TJ's CBD	21	2	2.85	16.2	0.81	0.7	0.04
OT60	Foam	2	TJ's CBD	21	6	1.94	16.4	0.97	0.51	0.2
OT61	Foam	2	TJ's CBD	21	7	1.57	15.7	0.82	0.44	0.05
OT62	Foam	2	TJ's CBD	21	3	2.69	14.4	0.8	0.63	0.03
OT63	Foam	2	TJ's CBD	21	5	2.41	14.1	0.87	0.54	0.1
OT64	Foam	2	TJ's CBD	21	0	2.17	14.2	0.79	0.58	0.02
OJ33	Foam	2	Janet's G	14	0	3.49	12.9	0.11	0.72	0.11
OJ34	Foam	2	Janet's G	14	0	2.59	10.1	0.11	0.42	0.11
OJ35	Foam	2	Janet's G	14	0	1.77	11.6	0.04	0.29	0.04
OJ36	Foam	2	Janet's G	14	0	1.95	12.8	0.03	0.31	0.03
OJ37	Foam	2	Janet's G	14	0	1.87	13.4	0.04	0.32	0.04
OJ38	Foam	2	Janet's G	14	1	1.79	13.2	0.05	0.4	0.05
OJ39	Foam	2	Janet's G	14	1	2.3	12	0.08	0.41	0.08
OJ40	Foam	2	Janet's G	14	0	3.34	11.4	0.08	0.31	0.08
OJ41	Foam	2	Janet's G	14	1	1.89	13.3	0.08	0.44	0.08
OJ42	Foam	2	Janet's G	14	1	2.04	12.1	0.09	0.52	0.09
OJ43	Foam	2	Janet's G	14	0	2.77	12.2	0.08	0.56	0.08
OJ44	Foam	2	Janet's G	14	0	1.87	14.6	0.06	0.5	0.06
OJ45	Foam	2	Janet's G	14	1	2.58	11.2	0.07	0.31	0.07
OJ46	Foam	2	Janet's G	14	0	2.42	12.9	0.08	0.4	0.08
OJ47	Foam	2	Janet's G	14	0	2.28	14.6	0.05	0.59	0.05
OJ48	Foam	2	Janet's G	14	0	3.1	12.9	0.07	0.49	0.07
OJ49	Foam	2	Janet's G	21	0	2.44	10.9	0.78	0.34	0.01
OJ50	Foam	2	Janet's G	21	5	1.81	13.7	0.73	0.29	-0.04
OJ51	Foam	2	Janet's G	21	4	2.75	15.1	0.84	0.79	0.07
OJ52	Foam	2	Janet's G	21	3	1.96	11.6	0.76	0.54	-0.01
OJ53	Foam	2	Janet's G	21	4	2.88	15.3	0.83	0.91	0.06
OJ54	Foam	2	Janet's G	21	5	3.13	15.1	0.82	1.09	0.05
OJ55	Foam	2	Janet's G	21	5	2.26	13.6	0.81	0.43	0.04
OJ56	Foam	2	Janet's G	21	6	1.64	14.9	0.83	0.4	0.06
OJ57	Foam	2	Janet's G	21	6	1.84	17.1	0.93	0.51	0.16
OJ58	Foam	2	Janet's G	21	1	3.22	12	0.89	0.59	0.12
OJ59	Foam	2	Janet's G	21	3	1.18	11.2	0.71	0.32	-0.06
OJ60	Foam	2	Janet's G	21	6	2.8	13.1	0.86	0.47	0.09
OJ61	Foam	2	Janet's G	21	6	2.01	14.5	0.77	0.5	0
OJ62	Foam	2	Janet's G	21	2	2.37	13.9	0.76	0.44	-0.01
OJ63	Foam	2	Janet's G	21	5	2.23	14.2	0.85	0.45	0.08
OJ64	Foam	2	Janet's G	21	1	3.46	13.2	0.86	0.67	0.09

## Sheet: Transplant
Plant.ID	Treatment	Cultivar	Trial	Transplant.Date	Plant.Height = height in cm of each plant from the base of the stem to the highest node	Root.Level (Figure 16) 0-5	Transplant.Day
Plant.ID	Treatment	Cultivar	Trial	Transplant.Date	Height	Root.Level	Transplant.Day
A (1:1)	Aeroponics	Janet's G	1	2023-05-31	7.8	0	8
A (1:1)	Aeroponics	Janet's G	1	2023-05-31	8.2	0	8
A (1:1)	Aeroponics	Janet's G	1	2023-05-31	9.8	0	8
A (1:1)	Aeroponics	Janet's G	1	2023-05-31	10.7	0	8
A (1:1)	Aeroponics	Janet's G	1	2023-05-31	10.8	0	8
A (1:1)	Aeroponics	Janet's G	1	2023-05-31	10.9	0	8
A (1:1)	Aeroponics	Janet's G	1	2023-05-31	13.4	4	8
OT1	Foam	Janet's G	1	2023-05-31	11.3	1	8
OT1	Foam	Janet's G	1	2023-05-31	12.1	0	8
OT2	Foam	Janet's G	1	2023-05-31	10.2	0	8
OT2	Foam	Janet's G	1	2023-05-31	14.7	1	8
OT3	Foam	Janet's G	1	2023-05-31	11.3	0	8
OT3	Foam	Janet's G	1	2023-05-31	11.4	0	8
OT4	Foam	Janet's G	1	2023-05-31	10.6	0	8
OT4	Foam	Janet's G	1	2023-05-31	13.2	1	8
RT1	Rockwool	Janet's G	1	2023-05-31	10	0	8
RT1	Rockwool	Janet's G	1	2023-05-31	13.2	0	8
RT2	Rockwool	Janet's G	1	2023-05-31	11.9	0	8
RT2	Rockwool	Janet's G	1	2023-05-31	12.4	0	8
RT3	Rockwool	Janet's G	1	2023-05-31	10.2	0	8
RT3	Rockwool	Janet's G	1	2023-05-31	15.6	3	8
RT4	Rockwool	Janet's G	1	2023-05-31	10.3	0	8
RT4	Rockwool	Janet's G	1	2023-05-31	13.4	0	8
A (1:1)	Aeroponics	TJ's CBD	1	2023-05-31	11	2	8
A (1:1)	Aeroponics	TJ's CBD	1	2023-05-31	13.7	0	8
A (1:1)	Aeroponics	TJ's CBD	1	2023-05-31	13.8	2	8
A (1:1)	Aeroponics	TJ's CBD	1	2023-05-31	13.8	3	8
A (1:1)	Aeroponics	TJ's CBD	1	2023-05-31	14.3	3	8
A (1:1)	Aeroponics	TJ's CBD	1	2023-05-31	15.8	4	8
A (1:1)	Aeroponics	TJ's CBD	1	2023-05-31	16.2	4	8
OT1	Foam	TJ's CBD	1	2023-05-31	16.6	2	8
OT1	Foam	TJ's CBD	1	2023-05-31	19.4	4	8
OT2	Foam	TJ's CBD	1	2023-05-31	12.7	3	8
OT2	Foam	TJ's CBD	1	2023-05-31	16.1	3	8
OT3	Foam	TJ's CBD	1	2023-05-31	12.7	2	8
OT3	Foam	TJ's CBD	1	2023-05-31	15.6	2	8
OT4	Foam	TJ's CBD	1	2023-05-31	14.1	1	8
OT4	Foam	TJ's CBD	1	2023-05-31	15.1	0	8
RT1	Rockwool	TJ's CBD	1	2023-05-31	12.8	2	8
RT1	Rockwool	TJ's CBD	1	2023-05-31	15.1	2	8
RT2	Rockwool	TJ's CBD	1	2023-05-31	13.8	2	8
RT2	Rockwool	TJ's CBD	1	2023-05-31	16.2	3	8
RT3	Rockwool	TJ's CBD	1	2023-05-31	16.6	3	8
RT3	Rockwool	TJ's CBD	1	2023-05-31	17.2	3	8
RT4	Rockwool	TJ's CBD	1	2023-05-31	12.8	0	8
RT4	Rockwool	TJ's CBD	1	2023-05-31	16.6	3	8
A (1:1)	Aeroponics	Janet's G	1	2023-06-02	10.7	0	10
A (1:1)	Aeroponics	Janet's G	1	2023-06-02	9.6	0	10
A (1:1)	Aeroponics	Janet's G	1	2023-06-02	10.6	0	10
A (1:1)	Aeroponics	Janet's G	1	2023-06-02	11	0	10
A (1:1)	Aeroponics	Janet's G	1	2023-06-02	11.3	0	10
A (1:1)	Aeroponics	Janet's G	1	2023-06-02	11.4	0	10
A (1:1)	Aeroponics	Janet's G	1	2023-06-02	11.7	0	10
A (1:1)	Aeroponics	Janet's G	1	2023-06-02	12.8	2	10
A (1:1)	Aeroponics	Janet's G	1	2023-06-02	14.2	4	10
OT1	Foam	Janet's G	1	2023-06-02	9.9	0	10
OT1	Foam	Janet's G	1	2023-06-02	13.1	0	10
OT2	Foam	Janet's G	1	2023-06-02	12.6	2	10
OT2	Foam	Janet's G	1	2023-06-02	13.3	2	10
Ot3	Foam	Janet's G	1	2023-06-02	12.2	0	10
OT3	Foam	Janet's G	1	2023-06-02	12.7	0	10
OT4	Foam	Janet's G	1	2023-06-02	11.4	0	10
OT4	Foam	Janet's G	1	2023-06-02	11.8	1	10
RT1	Rockwool	Janet's G	1	2023-06-02	11.9	0	10
RT1	Rockwool	Janet's G	1	2023-06-02	14.2	0	10
RT2	Rockwool	Janet's G	1	2023-06-02	9.5	0	10
RT2	Rockwool	Janet's G	1	2023-06-02	12.1	0	10
RT3	Rockwool	Janet's G	1	2023-06-02	9.9	1	10
RT3	Rockwool	Janet's G	1	2023-06-02	11.1	0	10
RT4	Rockwool	Janet's G	1	2023-06-02	10.8	0	10
RT4	Rockwool	Janet's G	1	2023-06-02	14.4	1	10
A (1:1)	Aeroponics	TJ's CBD	1	2023-06-02	9	0	10
A (1:1)	Aeroponics	TJ's CBD	1	2023-06-02	14.2	3	10
A (1:1)	Aeroponics	TJ's CBD	1	2023-06-02	15.3	3	10
A (1:1)	Aeroponics	TJ's CBD	1	2023-06-02	15.4	3	10
A (1:1)	Aeroponics	TJ's CBD	1	2023-06-02	15.5	3	10
A (1:1)	Aeroponics	TJ's CBD	1	2023-06-02	15.7	3	10
A (1:1)	Aeroponics	TJ's CBD	1	2023-06-02	18.6	5	10
A (1:1)	Aeroponics	TJ's CBD	1	2023-06-02	22.6	5	10
A (1:1)	Aeroponics	TJ's CBD	1	2023-06-02	22.7	5	10
OT1	Foam	TJ's CBD	1	2023-06-02	10	0	10
OT1	Foam	TJ's CBD	1	2023-06-02	11.8	0	10
OT2	Foam	TJ's CBD	1	2023-06-02	12.4	1	10
OT2	Foam	TJ's CBD	1	2023-06-02	13.8	0	10
OT2	Foam	TJ's CBD	1	2023-06-02	16.3	4	10
OT2	Foam	TJ's CBD	1	2023-06-02	16.6	3	10
OT3	Foam	TJ's CBD	1	2023-06-02	11.9	2	10
OT3	Foam	TJ's CBD	1	2023-06-02	16.5	4	10
OT4	Foam	TJ's CBD	1	2023-06-02	11.5	0	10
OT4	Foam	TJ's CBD	1	2023-06-02	13.1	3	10
OT4	Foam	TJ's CBD	1	2023-06-02	15.9	3	10
RT1	Rockwool	TJ's CBD	1	2023-06-02	9.1	0	10
RT1	Rockwool	TJ's CBD	1	2023-06-02	14.4	2	10
RT2	Rockwool	TJ's CBD	1	2023-06-02	16.4	4	10
RT2	Rockwool	TJ's CBD	1	2023-06-02	20.4	4	10
RT3	Rockwool	TJ's CBD	1	2023-06-02	12.9	0	10
RT3	Rockwool	TJ's CBD	1	2023-06-02	14.6	3	10
RT4	Rockwool	TJ's CBD	1	2023-06-02	11.2	1	10
A (1:1)	Aeroponics	Janet's G	1	2023-06-04	9.5	1	12
A (1:1)	Aeroponics	Janet's G	1	2023-06-04	9.6	0	12
A (1:1)	Aeroponics	Janet's G	1	2023-06-04	9.7	0	12
A (1:1)	Aeroponics	Janet's G	1	2023-06-04	11.7	0	12
A (1:1)	Aeroponics	Janet's G	1	2023-06-04	11.9	0	12
A (1:1)	Aeroponics	Janet's G	1	2023-06-04	11.9	0	12
A (1:1)	Aeroponics	Janet's G	1	2023-06-04	14	3	12
A (1:1)	Aeroponics	Janet's G	1	2023-06-04	15.4	3	12
OT1	Foam	Janet's G	1	2023-06-04	12.4	1	12
OT1	Foam	Janet's G	1	2023-06-04	13.8	2	12
OT2	Foam	Janet's G	1	2023-06-04	11.6	0	12
OT2	Foam	Janet's G	1	2023-06-04	14.1	0	12
OT3	Foam	Janet's G	1	2023-06-04	11.7	0	12
OT3	Foam	Janet's G	1	2023-06-04	12.8	2	12
OT4	Foam	Janet's G	1	2023-06-04	11.7	0	12
OT4	Foam	Janet's G	1	2023-06-04	13.8	0	12
RT1	Rockwool	Janet's G	1	2023-06-04	11.2	0	12
RT1	Rockwool	Janet's G	1	2023-06-04	11.4	0	12
RT2	Rockwool	Janet's G	1	2023-06-04	10.3	0	12
RT2	Rockwool	Janet's G	1	2023-06-04	11.4	1	12
RT3	Rockwool	Janet's G	1	2023-06-04	7.7	1	12
RT3	Rockwool	Janet's G	1	2023-06-04	9.9	1	12
RT4	Rockwool	Janet's G	1	2023-06-04	11.9	0	12
RT4	Rockwool	Janet's G	1	2023-06-04	14.4	0	12
A (1:1)	Aeroponics	TJ's CBD	1	2023-06-04	10.6	0	12
A (1:1)	Aeroponics	TJ's CBD	1	2023-06-04	12.1	0	12
A (1:1)	Aeroponics	TJ's CBD	1	2023-06-04	12.6	0	12
A (1:1)	Aeroponics	TJ's CBD	1	2023-06-04	15.1	3	12
A (1:1)	Aeroponics	TJ's CBD	1	2023-06-04	15.4	5	12
A (1:1)	Aeroponics	TJ's CBD	1	2023-06-04	18.2	4	12
A (1:1)	Aeroponics	TJ's CBD	1	2023-06-04	19.7	5	12
A (1:1)	Aeroponics	TJ's CBD	1	2023-06-04	23.5	5	12
OT1	Foam	TJ's CBD	1	2023-06-04	12.7	3	12
OT1	Foam	TJ's CBD	1	2023-06-04	19.6	4	12
OT2	Foam	TJ's CBD	1	2023-06-04	14.2	0	12
OT3	Foam	TJ's CBD	1	2023-06-04	14.9	3	12
OT3	Foam	TJ's CBD	1	2023-06-04	15.8	3	12
OT4	Foam	TJ's CBD	1	2023-06-04	13.8	1	12
OT4	Foam	TJ's CBD	1	2023-06-04	14.5	3	12
RT1	Rockwool	TJ's CBD	1	2023-06-04	11.6	0	12
RT1	Rockwool	TJ's CBD	1	2023-06-04	12.1	0	12
RT2	Rockwool	TJ's CBD	1	2023-06-04	11.7	2	12
RT2	Rockwool	TJ's CBD	1	2023-06-04	14.3	2	12
RT3	Rockwool	TJ's CBD	1	2023-06-04	11.5	2	12
RT3	Rockwool	TJ's CBD	1	2023-06-04	11.9	0	12
RT4	Rockwool	TJ's CBD	1	2023-06-04	14.4	2	12
RT4	Rockwool	TJ's CBD	1	2023-06-04	15	0	12
A (1:1)	Aeroponics	Janet's G	1	2023-06-06	9.8	0	14
A (1:1)	Aeroponics	Janet's G	1	2023-06-06	10.8	0	14
A (1:1)	Aeroponics	Janet's G	1	2023-06-06	11.2	2	14
A (1:1)	Aeroponics	Janet's G	1	2023-06-06	11.8	0	14
A (1:1)	Aeroponics	Janet's G	1	2023-06-06	14.3	3	14
A (1:1)	Aeroponics	Janet's G	1	2023-06-06	15.7	3	14
A (1:1)	Aeroponics	Janet's G	1	2023-06-06	16.5	4	14
A (1:1)	Aeroponics	Janet's G	1	2023-06-06	17.1	4	14
OT1	Foam	Janet's G	1	2023-06-06	11.2	1	14
OT1	Foam	Janet's G	1	2023-06-06	13.2	0	14
OT2	Foam	Janet's G	1	2023-06-06	11.4	1	14
OT2	Foam	Janet's G	1	2023-06-06	12.3	0	14
OT3	Foam	Janet's G	1	2023-06-06	12.2	0	14
OT3	Foam	Janet's G	1	2023-06-06	12.9	1	14
OT4	Foam	Janet's G	1	2023-06-06	12.1	3	14
OT4	Foam	Janet's G	1	2023-06-06	12.9	0	14
RT1	Rockwool	Janet's G	1	2023-06-06	9.4	1	14
RT1	Rockwool	Janet's G	1	2023-06-06	12.7	0	14
RT2	Rockwool	Janet's G	1	2023-06-06	11.4	0	14
RT2	Rockwool	Janet's G	1	2023-06-06	13	0	14
RT3	Rockwool	Janet's G	1	2023-06-06	11.3	0	14
RT3	Rockwool	Janet's G	1	2023-06-06	11.3	1	14
RT4	Rockwool	Janet's G	1	2023-06-06	10.6	2	14
RT4	Rockwool	Janet's G	1	2023-06-06	13.2	0	14
A (1:1)	Aeroponics	TJ's CBD	1	2023-06-06	15.6	4	14
A (1:1)	Aeroponics	TJ's CBD	1	2023-06-06	16.9	4	14
A (1:1)	Aeroponics	TJ's CBD	1	2023-06-06	17.5	4	14
A (1:1)	Aeroponics	TJ's CBD	1	2023-06-06	17.8	4	14
A (1:1)	Aeroponics	TJ's CBD	1	2023-06-06	19.3	3	14
A (1:1)	Aeroponics	TJ's CBD	1	2023-06-06	19.6	5	14
A (1:1)	Aeroponics	TJ's CBD	1	2023-06-06	21.7	5	14
A (1:1)	Aeroponics	TJ's CBD	1	2023-06-06	22.1	4	14
OT1	Foam	TJ's CBD	1	2023-06-06	13.2	2	14
OT1	Foam	TJ's CBD	1	2023-06-06	17.5	3	14
OT2	Foam	TJ's CBD	1	2023-06-06	14.9	2	14
OT2	Foam	TJ's CBD	1	2023-06-06	16.1	3	14
OT3	Foam	TJ's CBD	1	2023-06-06	11.7	3	14
OT3	Foam	TJ's CBD	1	2023-06-06	13	3	14
OT4	Foam	TJ's CBD	1	2023-06-06	13.9	1	14
OT4	Foam	TJ's CBD	1	2023-06-06	16.3	2	14
RT1	Rockwool	TJ's CBD	1	2023-06-06	13.6	0	14
RT1	Rockwool	TJ's CBD	1	2023-06-06	14.3	2	14
RT2	Rockwool	TJ's CBD	1	2023-06-06	12.8	3	14
RT2	Rockwool	TJ's CBD	1	2023-06-06	15.1	1	14
RT3	Rockwool	TJ's CBD	1	2023-06-06	12.7	0	14
RT3	Rockwool	TJ's CBD	1	2023-06-06	17.5	3	14
RT4	Rockwool	TJ's CBD	1	2023-06-06	13.8	1	14
RT4	Rockwool	TJ's CBD	1	2023-06-06	14.3	3	14
A (1:1)	Aeroponics	Janet's G	2	2023-06-30	12.6	0	8
A (1:1)	Aeroponics	Janet's G	2	2023-06-30	11.9	0	8
A (1:1)	Aeroponics	Janet's G	2	2023-06-30	14.3	1	8
A (1:1)	Aeroponics	Janet's G	2	2023-06-30	12.3	1	8
A (1:1)	Aeroponics	Janet's G	2	2023-06-30	11.2	0	8
A (1:1)	Aeroponics	Janet's G	2	2023-06-30	13.6	0	8
A (1:1)	Aeroponics	Janet's G	2	2023-06-30	10.6	1	8
A (1:1)	Aeroponics	Janet's G	2	2023-06-30	12.9	0	8
OT1	Foam	Janet's G	2	2023-06-30	11.8	1	8
OT1	Foam	Janet's G	2	2023-06-30	12.4	2	8
OT2	Foam	Janet's G	2	2023-06-30	12.6	1	8
OT2	Foam	Janet's G	2	2023-06-30	12.2	0	8
OT3	Foam	Janet's G	2	2023-06-30	15.4	1	8
OT3	Foam	Janet's G	2	2023-06-30	16.7	2	8
OT4	Foam	Janet's G	2	2023-06-30	14.8	2	8
OT4	Foam	Janet's G	2	2023-06-30	16.6	1	8
RT1	Rockwool	Janet's G	2	2023-06-30	21.8	3	8
RT1	Rockwool	Janet's G	2	2023-06-30	13	0	8
RT2	Rockwool	Janet's G	2	2023-06-30	11.1	1	8
RT2	Rockwool	Janet's G	2	2023-06-30	12.1	1	8
RT3	Rockwool	Janet's G	2	2023-06-30	11.2	2	8
RT3	Rockwool	Janet's G	2	2023-06-30	14.2	0	8
RT4	Rockwool	Janet's G	2	2023-06-30	10.4	0	8
RT4	Rockwool	Janet's G	2	2023-06-30	11.8	1	8
A (1:1)	Aeroponics	TJ's CBD	2	2023-06-30	21.1	4	8
A (1:1)	Aeroponics	TJ's CBD	2	2023-06-30	26.4	5	8
A (1:1)	Aeroponics	TJ's CBD	2	2023-06-30	20.1	4	8
A (1:1)	Aeroponics	TJ's CBD	2	2023-06-30	25.3	5	8
A (1:1)	Aeroponics	TJ's CBD	2	2023-06-30	31.4	5	8
A (1:1)	Aeroponics	TJ's CBD	2	2023-06-30	29.1	5	8
A (1:1)	Aeroponics	TJ's CBD	2	2023-06-30	15.7	0	8
A (1:1)	Aeroponics	TJ's CBD	2	2023-06-30	22.6	5	8
OT1	Foam	TJ's CBD	2	2023-06-30	13.9	3	8
OT1	Foam	TJ's CBD	2	2023-06-30	17.7	4	8
OT2	Foam	TJ's CBD	2	2023-06-30	17.9	3	8
OT2	Foam	TJ's CBD	2	2023-06-30	21.5	5	8
OT3	Foam	TJ's CBD	2	2023-06-30	16.4	1	8
OT3	Foam	TJ's CBD	2	2023-06-30	25.3	5	8
OT4	Foam	TJ's CBD	2	2023-06-30	18.3	3	8
OT4	Foam	TJ's CBD	2	2023-06-30	27.1	4	8
RT1	Rockwool	TJ's CBD	2	2023-06-30	12.2	0	8
RT1	Rockwool	TJ's CBD	2	2023-06-30	18.7	4	8
RT2	Rockwool	TJ's CBD	2	2023-06-30	13.1	1	8
RT2	Rockwool	TJ's CBD	2	2023-06-30	12.8	0	8
RT3	Rockwool	TJ's CBD	2	2023-06-30	13.2	1	8
RT3	Rockwool	TJ's CBD	2	2023-06-30	15.2	2	8
RT4	Rockwool	TJ's CBD	2	2023-06-30	14.1	3	8
RT4	Rockwool	TJ's CBD	2	2023-06-30	20.8	5	8
A (1:1)	Aeroponics	Janet's G	2	2023-07-02	15.1	2	10
A (1:1)	Aeroponics	Janet's G	2	2023-07-02	10.5	0	10
A (1:1)	Aeroponics	Janet's G	2	2023-07-02	13.1	0	10
A (1:1)	Aeroponics	Janet's G	2	2023-07-02	10.6	0	10
A (1:1)	Aeroponics	Janet's G	2	2023-07-02	12.1	0	10
A (1:1)	Aeroponics	Janet's G	2	2023-07-02	11.3	0	10
A (1:1)	Aeroponics	Janet's G	2	2023-07-02	13.4	0	10
A (1:1)	Aeroponics	Janet's G	2	2023-07-02	12.3	0	10
OT1	Foam	Janet's G	2	2023-07-02	12.7	0	10
OT1	Foam	Janet's G	2	2023-07-02	21.6	3	10
OT2	Foam	Janet's G	2	2023-07-02	22.1	4	10
OT2	Foam	Janet's G	2	2023-07-02	13.2	1	10
OT3	Foam	Janet's G	2	2023-07-02	13.1	2	10
OT3	Foam	Janet's G	2	2023-07-02	12.8	1	10
OT4	Foam	Janet's G	2	2023-07-02	16.7	3	10
OT4	Foam	Janet's G	2	2023-07-02	20.4	2	10
RT1	Rockwool	Janet's G	2	2023-07-02	16.3	3	10
RT1	Rockwool	Janet's G	2	2023-07-02	11.1	1	10
RT2	Rockwool	Janet's G	2	2023-07-02	15.2	2	10
RT2	Rockwool	Janet's G	2	2023-07-02	13.6	1	10
RT3	Rockwool	Janet's G	2	2023-07-02	13.1	1	10
RT3	Rockwool	Janet's G	2	2023-07-02	11.2	0	10
RT4	Rockwool	Janet's G	2	2023-07-02	12.3	2	10
RT4	Rockwool	Janet's G	2	2023-07-02	12.2	3	10
A (1:1)	Aeroponics	TJ's CBD	2	2023-07-02	33.4	5	10
A (1:1)	Aeroponics	TJ's CBD	2	2023-07-02	11.9	2	10
A (1:1)	Aeroponics	TJ's CBD	2	2023-07-02	23.2	5	10
A (1:1)	Aeroponics	TJ's CBD	2	2023-07-02	26.6	5	10
A (1:1)	Aeroponics	TJ's CBD	2	2023-07-02	24.2	5	10
A (1:1)	Aeroponics	TJ's CBD	2	2023-07-02	20.6	4	10
A (1:1)	Aeroponics	TJ's CBD	2	2023-07-02	16	0	10
A (1:1)	Aeroponics	TJ's CBD	2	2023-07-02	22.6	5	10
OT1	Foam	TJ's CBD	2	2023-07-02	23.6	5	10
OT1	Foam	TJ's CBD	2	2023-07-02	15.8	4	10
OT2	Foam	TJ's CBD	2	2023-07-02	19.2	3	10
OT2	Foam	TJ's CBD	2	2023-07-02	17.1	5	10
OT3	Foam	TJ's CBD	2	2023-07-02	12.4	1	10
OT3	Foam	TJ's CBD	2	2023-07-02	11.1	1	10
OT4	Foam	TJ's CBD	2	2023-07-02	18.2	4	10
OT4	Foam	TJ's CBD	2	2023-07-02	15.4	3	10
RT1	Rockwool	TJ's CBD	2	2023-07-02	10.4	0	10
RT1	Rockwool	TJ's CBD	2	2023-07-02	19.4	3	10
RT2	Rockwool	TJ's CBD	2	2023-07-02	17.3	3	10
RT2	Rockwool	TJ's CBD	2	2023-07-02	12.1	0	10
RT3	Rockwool	TJ's CBD	2	2023-07-02	17.6	4	10
RT3	Rockwool	TJ's CBD	2	2023-07-02	18.9	5	10
RT4	Rockwool	TJ's CBD	2	2023-07-02	13.2	2	10
RT4	Rockwool	TJ's CBD	2	2023-07-02	12.1	2	10
A (1:1)	Aeroponics	Janet's G	2	2023-07-04	13.3	0	12
A (1:1)	Aeroponics	Janet's G	2	2023-07-04	14.3	0	12
A (1:1)	Aeroponics	Janet's G	2	2023-07-04	14.2	0	12
A (1:1)	Aeroponics	Janet's G	2	2023-07-04	13.1	0	12
A (1:1)	Aeroponics	Janet's G	2	2023-07-04	11.6	0	12
A (1:1)	Aeroponics	Janet's G	2	2023-07-04	16.4	2	12
A (1:1)	Aeroponics	Janet's G	2	2023-07-04	19.2	3	12
A (1:1)	Aeroponics	Janet's G	2	2023-07-04	13	1	12
OT1	Foam	Janet's G	2	2023-07-04	12.2	1	12
OT1	Foam	Janet's G	2	2023-07-04	16.1	3	12
OT2	Foam	Janet's G	2	2023-07-04	19.7	4	12
OT2	Foam	Janet's G	2	2023-07-04	10.3	1	12
OT3	Foam	Janet's G	2	2023-07-04	10.9	2	12
OT3	Foam	Janet's G	2	2023-07-04	14.2	1	12
OT4	Foam	Janet's G	2	2023-07-04	11.9	1	12
OT4	Foam	Janet's G	2	2023-07-04	12.2	2	12
RT1	Rockwool	Janet's G	2	2023-07-04	12.2	1	12
RT1	Rockwool	Janet's G	2	2023-07-04	13.8	3	12
RT2	Rockwool	Janet's G	2	2023-07-04	14.2	3	12
RT2	Rockwool	Janet's G	2	2023-07-04	16.1	3	12
RT3	Rockwool	Janet's G	2	2023-07-04	13.2	3	12
RT3	Rockwool	Janet's G	2	2023-07-04	11.8	1	12
RT4	Rockwool	Janet's G	2	2023-07-04	13.1	0	12
RT4	Rockwool	Janet's G	2	2023-07-04	13.2	1	12
A (1:1)	Aeroponics	TJ's CBD	2	2023-07-04	21.7	5	12
A (1:1)	Aeroponics	TJ's CBD	2	2023-07-04	27.1	5	12
A (1:1)	Aeroponics	TJ's CBD	2	2023-07-04	16.6	4	12
A (1:1)	Aeroponics	TJ's CBD	2	2023-07-04	21.2	5	12
A (1:1)	Aeroponics	TJ's CBD	2	2023-07-04	19.4	5	12
A (1:1)	Aeroponics	TJ's CBD	2	2023-07-04	19.1	4	12
A (1:1)	Aeroponics	TJ's CBD	2	2023-07-04	13.9	0	12
A (1:1)	Aeroponics	TJ's CBD	2	2023-07-04	17.2	4	12
OT1	Foam	TJ's CBD	2	2023-07-04	19.1	3	12
OT1	Foam	TJ's CBD	2	2023-07-04	18.8	5	12
OT2	Foam	TJ's CBD	2	2023-07-04	24.7	3	12
OT2	Foam	TJ's CBD	2	2023-07-04	13.6	2	12
OT3	Foam	TJ's CBD	2	2023-07-04	15.1	3	12
OT3	Foam	TJ's CBD	2	2023-07-04	16.8	4	12
OT4	Foam	TJ's CBD	2	2023-07-04	20.8	4	12
OT4	Foam	TJ's CBD	2	2023-07-04	23.3	4	12
RT1	Rockwool	TJ's CBD	2	2023-07-04	18.3	4	12
RT1	Rockwool	TJ's CBD	2	2023-07-04	17.2	3	12
RT2	Rockwool	TJ's CBD	2	2023-07-04	17.1	2	12
RT2	Rockwool	TJ's CBD	2	2023-07-04	15.3	4	12
RT3	Rockwool	TJ's CBD	2	2023-07-04	14.6	1	12
RT3	Rockwool	TJ's CBD	2	2023-07-04	13.8	3	12
RT4	Rockwool	TJ's CBD	2	2023-07-04	13.4	0	12
RT4	Rockwool	TJ's CBD	2	2023-07-04	10.6	0	12
A (1:1)	Aeroponics	Janet's G	2	2023-07-06	11.9	1	14
A (1:1)	Aeroponics	Janet's G	2	2023-07-06	13	0	14
A (1:1)	Aeroponics	Janet's G	2	2023-07-06	12.1	0	14
A (1:1)	Aeroponics	Janet's G	2	2023-07-06	11.1	0	14
A (1:1)	Aeroponics	Janet's G	2	2023-07-06	16	2	14
A (1:1)	Aeroponics	Janet's G	2	2023-07-06	14.1	3	14
A (1:1)	Aeroponics	Janet's G	2	2023-07-06	13.9	1	14
A (1:1)	Aeroponics	Janet's G	2	2023-07-06	13.6	1	14
OT1	Foam	Janet's G	2	2023-07-06	18.1	2	14
OT1	Foam	Janet's G	2	2023-07-06	17.9	3	14
OT2	Foam	Janet's G	2	2023-07-06	17.8	3	14
OT2	Foam	Janet's G	2	2023-07-06	12.1	2	14
OT3	Foam	Janet's G	2	2023-07-06	16.9	3	14
OT3	Foam	Janet's G	2	2023-07-06	17	3	14
OT4	Foam	Janet's G	2	2023-07-06	15.2	3	14
OT4	Foam	Janet's G	2	2023-07-06	14.6	3	14
RT1	Rockwool	Janet's G	2	2023-07-06	11.6	0	14
RT1	Rockwool	Janet's G	2	2023-07-06	13.3	1	14
RT2	Rockwool	Janet's G	2	2023-07-06	12.7	2	14
RT2	Rockwool	Janet's G	2	2023-07-06	12.9	0	14
RT3	Rockwool	Janet's G	2	2023-07-06	12.2	0	14
RT3	Rockwool	Janet's G	2	2023-07-06	12.4	0	14
RT4	Rockwool	Janet's G	2	2023-07-06	12.9	1	14
RT4	Rockwool	Janet's G	2	2023-07-06	13	1	14
A (1:1)	Aeroponics	TJ's CBD	2	2023-07-06	13.8	0	14
A (1:1)	Aeroponics	TJ's CBD	2	2023-07-06	14.3	2	14
A (1:1)	Aeroponics	TJ's CBD	2	2023-07-06	30.3	5	14
A (1:1)	Aeroponics	TJ's CBD	2	2023-07-06	20.1	4	14
A (1:1)	Aeroponics	TJ's CBD	2	2023-07-06	15.6	0	14
A (1:1)	Aeroponics	TJ's CBD	2	2023-07-06	17.1	4	14
A (1:1)	Aeroponics	TJ's CBD	2	2023-07-06	25.4	5	14
A (1:1)	Aeroponics	TJ's CBD	2	2023-07-06	16.6	5	14
OT1	Foam	TJ's CBD	2	2023-07-06	14.6	3	14
OT1	Foam	TJ's CBD	2	2023-07-06	14.2	1	14
OT2	Foam	TJ's CBD	2	2023-07-06	16.1	3	14
OT2	Foam	TJ's CBD	2	2023-07-06	20.1	5	14
OT3	Foam	TJ's CBD	2	2023-07-06	14.9	4	14
OT3	Foam	TJ's CBD	2	2023-07-06	19.1	4	14
OT4	Foam	TJ's CBD	2	2023-07-06	16.8	4	14
OT4	Foam	TJ's CBD	2	2023-07-06	17.6	4	14
RT1	Rockwool	TJ's CBD	2	2023-07-06	11.3	1	14
RT1	Rockwool	TJ's CBD	2	2023-07-06	14.4	3	14
RT2	Rockwool	TJ's CBD	2	2023-07-06	19.1	2	14
RT2	Rockwool	TJ's CBD	2	2023-07-06	12.9	2	14
RT3	Rockwool	TJ's CBD	2	2023-07-06	11.8	1	14
RT3	Rockwool	TJ's CBD	2	2023-07-06	11.6	1	14
RT4	Rockwool	TJ's CBD	2	2023-07-06	13.1	4	14
RT4	Rockwool	TJ's CBD	2	2023-07-06	16.3	2	14

## Sheet: Timer
Plant.ID	Treatment	Trial	Cultivar	Sampling Day	Root.Level (Figure 15) 0-10	Stem Diameter = Thickness in mm measured from base of stem	Plant.Height = height in cm of each plant from the base of the stem to the highest node	Root Dry Mass = Root Dry Mass in (g)	Above Ground Drymass = Shoot Dry Mass in (g)
Plant.ID	Treatment	Trial	Cultivar	Sampling.Day	Root.Level (0-10)	Stem.Diameter	Height	Root.Dry.Mass	Above.Ground.Dry.Mass
ACT1	(~)	1	TJ's CBD	14	4	1.64	13	0.2	0.39
ACT2	(~)	1	TJ's CBD	14	4	2.49	13.2	0.28	0.65
ACT3	(~)	1	TJ's CBD	14	4	3.19	13.5	0.32	0.85
ACT4	(~)	1	TJ's CBD	14	4	1.57	13.4	0.14	0.48
ACT5	(~)	1	TJ's CBD	14	4	4.11	15.5	0.37	1.03
ACT6	(~)	1	TJ's CBD	14	4	3.7	16.4	0.3	1.06
ACT7	(~)	1	TJ's CBD	14	4	1.9	10.4	0.19	0.53
ACT8	(~)	1	TJ's CBD	14	4	1.98	10.2	0.16	0.52
ACT9	(~)	1	TJ's CBD	14	4	2.57	11.8	0.25	0.63
ACT10	(~)	1	TJ's CBD	14	4	3.18	12.6	0.28	0.74
ACT11	(~)	1	TJ's CBD	14	4	2.8	13	0.24	0.74
ACT12	(~)	1	TJ's CBD	14	4	2.49	14.2	0.21	0.72
ACT13	(~)	1	TJ's CBD	14	4	1.79	11.2	0.16	0.5
ACT14	(~)	1	TJ's CBD	14	4	1.75	12.6	0.15	0.49
ACT15	(~)	1	TJ's CBD	14	4	2.41	12.6	0.23	0.66
ACT16	(~)	1	TJ's CBD	14	4	2.14	9.5	0.21	0.37
ACT17	(~)	1	TJ's CBD	21	7	3.28	13.9	0.35	0.66
ACT18	(~)	1	TJ's CBD	21	7	4.01	11.1	0.34	0.67
ACT19	(~)	1	TJ's CBD	21	7	2.42	12.2	0.3	0.42
ACT20	(~)	1	TJ's CBD	21	8	2.38	12.1	0.37	0.62
ACT21	(~)	1	TJ's CBD	21	8	3.6	15.1	0.5	0.98
ACT22	(~)	1	TJ's CBD	21	9	4.12	16.9	0.58	1.18
ACT23	(~)	1	TJ's CBD	21	8	2.18	11.4	0.26	0.44
ACT24	(~)	1	TJ's CBD	21	8	3.44	11.9	0.28	0.49
ACT25	(~)	1	TJ's CBD	21	6	2.81	14.8	0.36	0.76
ACT26	(~)	1	TJ's CBD	21	8	2.69	14.7	0.41	0.69
ACT27	(~)	1	TJ's CBD	21	8	2.98	16.2	0.44	0.83
ACT28	(~)	1	TJ's CBD	21	8	3.14	13.4	0.45	0.85
ACT29	(~)	1	TJ's CBD	21	8	2.76	13.4	0.46	0.84
ACT30	(~)	1	TJ's CBD	21	9	3.09	14.2	0.62	1.01
ACT31	(~)	1	TJ's CBD	21	8	2.48	16.3	0.45	0.71
ACT32	(~)	1	TJ's CBD	21	9	4.35	19	0.65	1.47
ACJ1	(~)	1	Janet's G	14	2	2.66	12.5	0.12	0.56
ACJ2	(~)	1	Janet's G	14	2	2.14	10.1	0.11	0.43
ACJ3	(~)	1	Janet's G	14	3	2.4	12.8	0.09	0.64
ACJ4	(~)	1	Janet's G	14	3	2.77	10	0.1	0.67
ACJ5	(~)	1	Janet's G	14	3	3.48	12.4	0.12	0.63
ACJ6	(~)	1	Janet's G	14	2	2.49	9.8	0.07	0.43
ACJ7	(~)	1	Janet's G	14	3	2.3	12.2	0.18	0.62
ACJ8	(~)	1	Janet's G	14	2	4.23	9.2	0.12	0.61
ACJ9	(~)	1	Janet's G	14	2	3.6	10	0.11	0.55
ACJ10	(~)	1	Janet's G	14	2	2.9	12.1	0.16	0.42
ACJ11	(~)	1	Janet's G	14	3	3.56	12.1	0.15	0.54
ACJ12	(~)	1	Janet's G	14	2	3.02	7.6	0.12	0.39
ACJ13	(~)	1	Janet's G	14	1	2.31	12.5	0.08	0.64
ACJ14	(~)	1	Janet's G	14	4	3.17	9.8	0.15	0.44
ACJ15	(~)	1	Janet's G	14	3	2.91	10.2	0.12	0.31
ACJ16	(~)	1	Janet's G	14	2	2.26	10.3	0.06	0.42
ACJ17	(~)	1	Janet's G	21	6	2.88	13.1	0.47	0.21
ACJ18	(~)	1	Janet's G	21	8	3.67	12.1	0.52	1.23
ACJ19	(~)	1	Janet's G	21	8	3.58	14.3	0.5	1.16
ACJ20	(~)	1	Janet's G	21	9	3.93	14.8	0.61	1.47
ACJ21	(~)	1	Janet's G	21	8	3.86	13.4	0.36	0.83
ACJ22	(~)	1	Janet's G	21	6	2.45	7.8	0.15	0.25
ACJ23	(~)	1	Janet's G	21	8	2.66	14.9	0.33	0.97
ACJ24	(~)	1	Janet's G	21	7	3.61	11.4	0.19	0.68
ACJ25	(~)	1	Janet's G	21	8	3.81	17.1	0.55	1.28
ACJ26	(~)	1	Janet's G	21	8	2.24	13.7	0.35	0.76
ACJ27	(~)	1	Janet's G	21	6	2.68	12.8	0.24	0.54
ACJ28	(~)	1	Janet's G	21	8	2.4	12.2	0.25	0.58
ACJ29	(~)	1	Janet's G	21	6	2.42	8.8	0.14	0.3
ACJ30	(~)	1	Janet's G	21	7	1.91	9.8	0.2	0.35
ACJ31	(~)	1	Janet's G	21	7	2.2	12.1	0.15	0.68
ACJ32	(~)	1	Janet's G	21	8	2.16	11.1	0.29	0.52
A3T1	(1:3)	1	TJ's CBD	14	2	2.75	10.4	0.14	0.48
A3T2	(1:3)	1	TJ's CBD	14	1	5.02	11.7	0.21	0.96
A3T3	(1:3)	1	TJ's CBD	14	1	4.9	13.7	0.17	0.73
A3T4	(1:3)	1	TJ's CBD	14	3	2.18	13	0.14	0.47
A3T5	(1:3)	1	TJ's CBD	14	2	2.74	10.6	0.1	0.4
A3T6	(1:3)	1	TJ's CBD	14	1	4.53	14.3	0.23	1.14
A3T7	(1:3)	1	TJ's CBD	14	2	3	12.2	0.18	0.72
A3T8	(1:3)	1	TJ's CBD	14	3	2.48	15.2	0.18	0.55
A3T9	(1:3)	1	TJ's CBD	14	3	2.6	12	0.14	0.64
A3T10	(1:3)	1	TJ's CBD	14	3	3.34	12.1	0.19	0.78
A3T11	(1:3)	1	TJ's CBD	14	3	3.32	12.6	0.13	0.69
A3T12	(1:3)	1	TJ's CBD	14	3	2.75	13.2	0.11	0.58
A3T13	(1:3)	1	TJ's CBD	14	3	2.53	13.1	0.11	0.6
A3T14	(1:3)	1	TJ's CBD	14	3	3.6	13	0.12	0.56
A3T15	(1:3)	1	TJ's CBD	14	2	3	12.1	0.15	0.61
A3T16	(1:3)	1	TJ's CBD	14	2	4.03	10.9	0.18	0.7
A3T17	(1:3)	1	TJ's CBD	21	7	3.04	16.3	0.43	1.07
A3T18	(1:3)	1	TJ's CBD	21	6	3.09	13.4	0.32	0.51
A3T19	(1:3)	1	TJ's CBD	21	7	3.49	14.6	0.54	1.01
A3T20	(1:3)	1	TJ's CBD	21	6	5.24	16.3	0.48	0.99
A3T21	(1:3)	1	TJ's CBD	21	2	3.14	13.9	0.1	0.62
A3T22	(1:3)	1	TJ's CBD	21	5	2.97	16.2	0.28	0.57
A3T23	(1:3)	1	TJ's CBD	21	6	3.42	14.9	0.42	0.79
A3T24	(1:3)	1	TJ's CBD	21	0	4.76	13.8	0.22	0.9
A3T25	(1:3)	1	TJ's CBD	21	6	4.74	16.1	0.37	0.75
A3T26	(1:3)	1	TJ's CBD	21	0	1.71	15.5	0.1	0.61
A3T27	(1:3)	1	TJ's CBD	21	7	3.68	15.9	0.44	0.83
A3T28	(1:3)	1	TJ's CBD	21	7	4.34	14.7	0.49	0.95
A3T29	(1:3)	1	TJ's CBD	21	7	3.82	14.8	0.46	0.87
A3T30	(1:3)	1	TJ's CBD	21	6	2.7	16.8	0.36	0.53
A3T31	(1:3)	1	TJ's CBD	21	8	4.77	18.1	0.79	1.48
A3T32	(1:3)	1	TJ's CBD	21	5	2.24	12	0.22	0.31
A3J1	(1:3)	1	Janet's G	14	0	2.89	14.5	0.07	0.67
A3J2	(1:3)	1	Janet's G	14	1	2.34	10.6	0.06	0.43
A3J3	(1:3)	1	Janet's G	14	2	3.03	8.9	0.1	0.43
A3J4	(1:3)	1	Janet's G	14	1	3.15	9	0.1	0.5
A3J5	(1:3)	1	Janet's G	14	1	3.35	12.4	0.11	0.64
A3J6	(1:3)	1	Janet's G	14	1	2.61	11.9	0.07	0.44
A3J7	(1:3)	1	Janet's G	14	0	3.36	10.4	0.11	0.72
A3J8	(1:3)	1	Janet's G	14	3	3.3	10.4	0.14	0.68
A3J9	(1:3)	1	Janet's G	14	0	3.1	12	0.09	0.66
A3J10	(1:3)	1	Janet's G	14	2	3.55	9.4	0.1	0.3
A3J11	(1:3)	1	Janet's G	14	2	2.99	10.9	0.18	0.81
A3J12	(1:3)	1	Janet's G	14	0	1.68	14	0.03	0.63
A3J13	(1:3)	1	Janet's G	14	3	3.17	10.8	0.2	0.85
A3J14	(1:3)	1	Janet's G	14	2	2.49	6	0.07	0.39
A3J15	(1:3)	1	Janet's G	14	1	2.58	11.3	0.1	0.36
A3J16	(1:3)	1	Janet's G	14	2	2.26	12.2	0.15	0.49
A3J17	(1:3)	1	Janet's G	21	5	2.54	10.8	0.11	0.58
A3J18	(1:3)	1	Janet's G	21	5	3.26	8.9	0.21	0.78
A3J19	(1:3)	1	Janet's G	21	7	3.27	13.4	0.39	1
A3J20	(1:3)	1	Janet's G	21	0	1.96	9.2	0.06	0.42
A3J21	(1:3)	1	Janet's G	21	5	2.4	9.7	0.13	0.65
A3J22	(1:3)	1	Janet's G	21	5	3.9	11.6	0.19	0.76
A3J23	(1:3)	1	Janet's G	21	6	3.07	13.2	0.33	0.68
A3J24	(1:3)	1	Janet's G	21	1	3.54	12.8	0.1	0.96
A3J25	(1:3)	1	Janet's G	21	5	4.18	10.9	0.21	1.47
A3J26	(1:3)	1	Janet's G	21	5	3.09	11.4	0.26	0.78
A3J27	(1:3)	1	Janet's G	21	7	3.88	15.2	0.48	0.9
A3J28	(1:3)	1	Janet's G	21	6	2.84	17.2	0.36	0.96
A3J29	(1:3)	1	Janet's G	21	5	3.79	10.9	0.3	0.71
A3J30	(1:3)	1	Janet's G	21	6	3.68	14.9	0.39	1.22
A3J31	(1:3)	1	Janet's G	21	8	3.61	17.3	0.59	1.25
A3J32	(1:3)	1	Janet's G	21	5	3.03	10.9	0.17	0.71
A9T1	(1:9)	1	TJ's CBD	14	1	2.23	13	0.13	0.57
A9T2	(1:9)	1	TJ's CBD	14	1	2.92	13	0.16	0.88
A9T3	(1:9)	1	TJ's CBD	14	1	4.85	14.1	0.27	0.73
A9T4	(1:9)	1	TJ's CBD	14	2	2.91	10.2	0.14	0.61
A9T5	(1:9)	1	TJ's CBD	14	1	2.7	11.6	0.13	0.59
A9T6	(1:9)	1	TJ's CBD	14	1	2.82	12.3	0.12	0.52
A9T7	(1:9)	1	TJ's CBD	14	1	2.38	13.4	0.11	0.6
A9T8	(1:9)	1	TJ's CBD	14	1	2.6	11.8	0.11	0.31
A9T9	(1:9)	1	TJ's CBD	14	1	3.04	13.1	0.77	0.17
A9T10	(1:9)	1	TJ's CBD	14	2	2.28	9.8	0.13	0.24
A9T11	(1:9)	1	TJ's CBD	14	1	2.85	12.2	0.18	0.73
A9T12	(1:9)	1	TJ's CBD	14	1	2.55	12.7	0.13	0.49
A9T13	(1:9)	1	TJ's CBD	14	1	3.97	13.3	0.21	0.74
A9T14	(1:9)	1	TJ's CBD	14	1	2.69	14.4	0.14	0.74
A9T15	(1:9)	1	TJ's CBD	14	1	3.02	10.1	0.13	0.58
A9T16	(1:9)	1	TJ's CBD	14	2	2.7	10.3	0.15	0.66
A9T17	(1:9)	1	TJ's CBD	21	5	4	13.7	0.34	0.92
A9T18	(1:9)	1	TJ's CBD	21	5	1.88	12.9	0.18	0.42
A9T19	(1:9)	1	TJ's CBD	21	5	2.72	12.1	0.28	0.71
A9T20	(1:9)	1	TJ's CBD	21	5	2.71	10.9	0.23	0.43
A9T21	(1:9)	1	TJ's CBD	21	5	4.64	14.4	0.48	1.21
A9T22	(1:9)	1	TJ's CBD	21	5	2.6	13.9	0.23	0.55
A9T23	(1:9)	1	TJ's CBD	21	5	4	13.1	0.33	0.74
A9T24	(1:9)	1	TJ's CBD	21	5	2.69	15.4	0.3	1.12
A9T25	(1:9)	1	TJ's CBD	21	5	2.87	13.1	0.34	0.76
A9T26	(1:9)	1	TJ's CBD	21	5	1.76	10.2	0.17	0.38
A9T27	(1:9)	1	TJ's CBD	21	5	2.5	14.1	0.25	0.64
A9T28	(1:9)	1	TJ's CBD	21	5	2.15	14.3	0.23	0.74
A9T29	(1:9)	1	TJ's CBD	21	5	2.69	11.6	0.23	0.77
A9T30	(1:9)	1	TJ's CBD	21	5	2.84	14.6	0.26	0.73
A9T31	(1:9)	1	TJ's CBD	21	5	2.39	10.9	0.31	0.72
A9T32	(1:9)	1	TJ's CBD	21	5	3.03	12.9	0.35	0.97
A9J1	(1:9)	1	Janet's G	14	1	2.84	13.1	0.18	0.8
A9J2	(1:9)	1	Janet's G	14	1	2.33	10.3	0.16	0.62
A9J3	(1:9)	1	Janet's G	14	0	2.86	10.8	0.11	0.47
A9J4	(1:9)	1	Janet's G	14	0	3.94	10.8	0.16	0.78
A9J5	(1:9)	1	Janet's G	14	1	3	13.3	0.17	0.78
A9J6	(1:9)	1	Janet's G	14	1	2.6	11.9	0.09	0.5
A9J7	(1:9)	1	Janet's G	14	1	2.87	11.1	0.16	0.57
A9J8	(1:9)	1	Janet's G	14	1	2.2	9	0.12	0.33
A9J9	(1:9)	1	Janet's G	14	1	3.04	8.9	0.14	0.42
A9J10	(1:9)	1	Janet's G	14	1	3.54	11.1	0.15	0.55
A9J11	(1:9)	1	Janet's G	14	2	2.11	11.8	0.13	0.55
A9J12	(1:9)	1	Janet's G	14	0	2.54	9.8	0.09	0.45
A9J13	(1:9)	1	Janet's G	14	1	2.5	10.3	0.1	0.48
A9J14	(1:9)	1	Janet's G	14	1	2.78	11.6	0.11	0.67
A9J15	(1:9)	1	Janet's G	14	1	0.98	11.3	0.13	0.5
A9J16	(1:9)	1	Janet's G	14	1	2.96	11.6	0.19	0.7
A9J17	(1:9)	1	Janet's G	21	3	2.55	10.8	0.1	0.61
A9J18	(1:9)	1	Janet's G	21	4	2.78	12.2	0.18	0.43
A9J19	(1:9)	1	Janet's G	21	4	2.19	8.5	0.11	0.58
A9J20	(1:9)	1	Janet's G	21	4	2.69	10.4	0.21	0.82
A9J21	(1:9)	1	Janet's G	21	4	2.76	9.6	0.25	0.84
A9J22	(1:9)	1	Janet's G	21	3	2.42	12.7	0.09	0.51
A9J23	(1:9)	1	Janet's G	21	5	3.84	12.1	0.34	1.39
A9J24	(1:9)	1	Janet's G	21	4	2.53	10.9	0.19	0.36
A9J25	(1:9)	1	Janet's G	21	5	2.58	9.7	0.22	0.67
A9J26	(1:9)	1	Janet's G	21	5	2.7	10.1	0.28	0.81
A9J27	(1:9)	1	Janet's G	21	4	3.31	13.6	0.17	0.79
A9J28	(1:9)	1	Janet's G	21	3	2.9	9.6	0.11	0.71
A9J29	(1:9)	1	Janet's G	21	3	1.8	8.8	0.1	0.47
A9J30	(1:9)	1	Janet's G	21	5	3.18	13.1	0.28	0.87
A9J31	(1:9)	1	Janet's G	21	3	3.51	11.4	0.13	0.71
A9J32	(1:9)	1	Janet's G	21	4	2.61	11.1	0.21	0.81
ACT33	(~)	3	TJ's CBD	14	0	1.9	13.2	0.05	0.65
ACT34	(~)	3	TJ's CBD	14	0	1.36	12.4	0.04	0.64
ACT35	(~)	3	TJ's CBD	14	0	2.49	14.1	0.04	0.68
ACT36	(~)	3	TJ's CBD	14	1	2.75	14.6	0.09	1.08
ACT37	(~)	3	TJ's CBD	14	7	2.48	18.1	0.19	0.62
ACT38	(~)	3	TJ's CBD	14	7	2.74	15.7	0.2	0.62
ACT39	(~)	3	TJ's CBD	14	8	3.04	19.4	0.3	0.65
ACT40	(~)	3	TJ's CBD	14	0	1.93	13.6	0.06	0.46
ACT41	(~)	3	TJ's CBD	14	7	2.67	18.5	0.29	0.59
ACT42	(~)	3	TJ's CBD	14	8	3	17.7	0.36	0.92
ACT43	(~)	3	TJ's CBD	14	7	2.63	21.1	0.2	0.54
ACT44	(~)	3	TJ's CBD	14	5	2.53	16.2	0.08	0.32
ACT45	(~)	3	TJ's CBD	14	8	3.4	18.7	0.34	1.03
ACT46	(~)	3	TJ's CBD	14	1	2.15	12.2	0.05	0.41
ACT47	(~)	3	TJ's CBD	14	7	2.32	20.3	0.22	0.64
ACT48	(~)	3	TJ's CBD	14	7	2.99	15.1	0.19	0.6
ACT49	(~)	3	TJ's CBD	21	6	2.16	13.6	0.09	0.78
ACT50	(~)	3	TJ's CBD	21	2	1.61	15.9	0.05	0.63
ACT51	(~)	3	TJ's CBD	21	0	2.4	14.8	0.04	0.41
ACT52	(~)	3	TJ's CBD	21	8	2.73	17.4	0.37	1.17
ACT53	(~)	3	TJ's CBD	21	0	2.67	14.1	0.07	0.72
ACT54	(~)	3	TJ's CBD	21	2	2.25	16.1	0.08	0.84
ACT55	(~)	3	TJ's CBD	21	10	3.51	34.1	0.99	2.02
ACT56	(~)	3	TJ's CBD	21	10	3.72	31.2	1.13	2.38
ACT57	(~)	3	TJ's CBD	21	7	2.27	21.4	0.19	0.56
ACT58	(~)	3	TJ's CBD	21	8	2.69	29.2	0.31	2.43
ACT59	(~)	3	TJ's CBD	21	9	3.89	23.4	0.56	1.31
ACT60	(~)	3	TJ's CBD	21	10	3.56	25.1	0.65	1.51
ACT61	(~)	3	TJ's CBD	21	1	1.5	12.1	0.04	0.31
ACT62	(~)	3	TJ's CBD	21	10	4.07	34.2	0.89	1.97
ACT63	(~)	3	TJ's CBD	21	10	3.73	34.3	0.97	2.46
ACT64	(~)	3	TJ's CBD	21	9	3.13	20.3	0.47	0.8
ACJ33	(~)	3	Janet's G	14	0	0.78	9.1	0.04	0.27
ACJ34	(~)	3	Janet's G	14	1	2.27	12.2	0.11	0.6
ACJ35	(~)	3	Janet's G	14	0	2.59	12.9	0.09	1.07
ACJ36	(~)	3	Janet's G	14	1	2.79	13.6	0.09	0.8
ACJ37	(~)	3	Janet's G	14	2	1.55	13	0.05	0.4
ACJ38	(~)	3	Janet's G	14	1	3.11	16.1	0.1	0.79
ACJ39	(~)	3	Janet's G	14	4	1.98	13.2	0.07	0.52
ACJ40	(~)	3	Janet's G	14	1	2.53	11.8	0.1	0.61
ACJ41	(~)	3	Janet's G	14	1	1.86	11.7	0.04	0.58
ACJ42	(~)	3	Janet's G	14	1	2.7	14.3	0.08	0.97
ACJ43	(~)	3	Janet's G	14	1	1.23	13.2	0.05	0.82
ACJ44	(~)	3	Janet's G	14	1	1.89	12.1	0.05	0.37
ACJ45	(~)	3	Janet's G	14	5	1.82	14.3	0.11	0.46
ACJ46	(~)	3	Janet's G	14	0	2.12	10.1	0.05	0.48
ACJ47	(~)	3	Janet's G	14	0	1.85	13.2	0.06	0.75
ACJ48	(~)	3	Janet's G	14	2	3.12	12.1	0.15	1.1
ACJ49	(~)	3	Janet's G	21	9	2.25	21.4	0.31	0.66
ACJ50	(~)	3	Janet's G	21	9	3.99	32.4	0.47	1.46
ACJ51	(~)	3	Janet's G	21	6	2.26	14.6	0.13	0.63
ACJ52	(~)	3	Janet's G	21	1	1.45	13.2	0.04	0.38
ACJ53	(~)	3	Janet's G	21	0	2.27	13.5	0.04	0.45
ACJ54	(~)	3	Janet's G	21	0	2.96	13.6	0.05	0.71
ACJ55	(~)	3	Janet's G	21	0	2.52	12.6	0.06	0.82
ACJ56	(~)	3	Janet's G	21	0	1.71	12.5	0.05	0.88
ACJ57	(~)	3	Janet's G	21	0	1.89	14.2	0.05	0.51
ACJ58	(~)	3	Janet's G	21	4	2.22	11.1	0.1	0.61
ACJ59	(~)	3	Janet's G	21	6	2.09	13.4	0.14	0.56
ACJ60	(~)	3	Janet's G	21	0	1.51	12.1	0.07	1
ACJ61	(~)	3	Janet's G	21	8	2.67	19.3	0.24	0.6
ACJ62	(~)	3	Janet's G	21	0	2.37	11.8	0.04	0.52
ACJ63	(~)	3	Janet's G	21	0	2.5	12.2	0.05	0.65
ACJ64	(~)	3	Janet's G	21	0	2.12	12.6	0.04	0.54
A3T33	(1:3)	3	TJ's CBD	14	0	2.8	12.2	0.08	0.47
A3T34	(1:3)	3	TJ's CBD	14	8	3.13	19.3	0.29	0.85
A3T35	(1:3)	3	TJ's CBD	14	6	2.95	18.8	0.22	0.59
A3T36	(1:3)	3	TJ's CBD	14	6	2.88	14.8	0.17	0.84
A3T37	(1:3)	3	TJ's CBD	14	5	2.58	15.7	0.18	0.69
A3T38	(1:3)	3	TJ's CBD	14	1	2.52	13.9	0.1	0.66
A3T39	(1:3)	3	TJ's CBD	14	6	2.48	14.9	0.18	0.54
A3T40	(1:3)	3	TJ's CBD	14	8	3.11	18.6	0.26	0.74
A3T41	(1:3)	3	TJ's CBD	14	7	3.02	16.4	0.21	0.68
A3T42	(1:3)	3	TJ's CBD	14	1	1.78	10.2	0.05	0.37
A3T43	(1:3)	3	TJ's CBD	14	1	2.5	11.8	0.07	0.46
A3T44	(1:3)	3	TJ's CBD	14	5	1.84	16.2	0.08	0.28
A3T45	(1:3)	3	TJ's CBD	14	3	2.09	14.3	0.07	0.55
A3T46	(1:3)	3	TJ's CBD	14	7	3.58	18.4	0.24	0.88
A3T47	(1:3)	3	TJ's CBD	14	7	2.65	13.8	0.21	0.55
A3T48	(1:3)	3	TJ's CBD	14	1	2.55	15.3	0.07	0.66
A3T49	(1:3)	3	TJ's CBD	21	0	2.03	13.6	0.06	0.47
A3T50	(1:3)	3	TJ's CBD	21	7	1.88	14.8	0.14	0.49
A3T51	(1:3)	3	TJ's CBD	21	9	2.87	22.1	0.4	0.95
A3T52	(1:3)	3	TJ's CBD	21	9	4.6	24.5	0.55	1.46
A3T53	(1:3)	3	TJ's CBD	21	6	2.76	20.2	0.37	1.07
A3T54	(1:3)	3	TJ's CBD	21	8	3.89	20.6	0.4	0.97
A3T55	(1:3)	3	TJ's CBD	21	9	3	23.2	0.43	1.05
A3T56	(1:3)	3	TJ's CBD	21	7	3.66	31.4	0.45	1.59
A3T57	(1:3)	3	TJ's CBD	21	0	2.6	12.4	0.09	0.8
A3T58	(1:3)	3	TJ's CBD	21	10	3.34	34.5	0.52	1.49
A3T59	(1:3)	3	TJ's CBD	21	0	2.16	14.4	0.09	0.54
A3T60	(1:3)	3	TJ's CBD	21	7	2.73	18.7	0.24	0.51
A3T61	(1:3)	3	TJ's CBD	21	6	3.31	16.7	0.3	0.84
A3T62	(1:3)	3	TJ's CBD	21	9	2.94	27.1	0.59	1.38
A3T63	(1:3)	3	TJ's CBD	21	10	3.77	32.3	0.66	1.63
A3T64	(1:3)	3	TJ's CBD	21	5	2.04	15.2	0.12	0.71
A3J33	(1:3)	3	Janet's G	14	1	2.94	14.2	0.1	0.79
A3J34	(1:3)	3	Janet's G	14	0	2.69	13.1	0.09	0.73
A3J35	(1:3)	3	Janet's G	14	0	2.83	17.2	0.09	0.8
A3J36	(1:3)	3	Janet's G	14	1	2.12	14.3	0.09	0.63
A3J37	(1:3)	3	Janet's G	14	1	3.13	13.1	0.14	0.84
A3J38	(1:3)	3	Janet's G	14	1	3.52	14.4	0.16	1.1
A3J39	(1:3)	3	Janet's G	14	6	2.15	15.6	0.09	0.32
A3J40	(1:3)	3	Janet's G	14	1	3.47	13.2	0.12	0.73
A3J41	(1:3)	3	Janet's G	14	5	2.46	11.4	0.11	0.55
A3J42	(1:3)	3	Janet's G	14	1	3.32	12.2	0.07	0.45
A3J43	(1:3)	3	Janet's G	14	1	3.52	12.9	0.15	0.83
A3J44	(1:3)	3	Janet's G	14	3	2.07	10.1	0.05	0.43
A3J45	(1:3)	3	Janet's G	14	5	2.38	12.1	0.12	0.54
A3J46	(1:3)	3	Janet's G	14	0	1.71	12.2	0.04	0.32
A3J47	(1:3)	3	Janet's G	14	1	3.4	12.1	0.09	0.66
A3J48	(1:3)	3	Janet's G	14	1	2.51	13.5	0.06	0.62
A3J49	(1:3)	3	Janet's G	21	4	2.1	11.4	0.07	0.4
A3J50	(1:3)	3	Janet's G	21	0	2.59	13.4	0.05	0.59
A3J51	(1:3)	3	Janet's G	21	3	2.22	12.9	0.09	0.8
A3J52	(1:3)	3	Janet's G	21	0	2.21	12.1	0.04	0.77
A3J53	(1:3)	3	Janet's G	21	1	2.88	13.4	0.09	0.85
A3J54	(1:3)	3	Janet's G	21	2	2.03	12.2	0.08	0.57
A3J55	(1:3)	3	Janet's G	21	7	2.27	13.3	0.12	0.4
A3J56	(1:3)	3	Janet's G	21	7	3.06	14.1	0.18	0.47
A3J57	(1:3)	3	Janet's G	21	7	2.84	14.1	0.21	0.59
A3J58	(1:3)	3	Janet's G	21	3	3.01	13.5	0.12	0.67
A3J59	(1:3)	3	Janet's G	21	3	2.85	10.3	0.1	0.6
A3J60	(1:3)	3	Janet's G	21	1	2.88	12.7	0.11	0.86
A3J61	(1:3)	3	Janet's G	21	2	2.77	13.6	0.11	0.78
A3J62	(1:3)	3	Janet's G	21	2	2.36	10.6	0.09	0.67
A3J63	(1:3)	3	Janet's G	21	0	1.31	9.4	0.04	0.39
A3J64	(1:3)	3	Janet's G	21	7	2.43	15.2	0.2	0.63
A9T33	(1:9)	3	TJ's CBD	14	0	2.86	12.2	0.09	0.67
A9T34	(1:9)	3	TJ's CBD	14	3	2.39	14.6	0.07	0.56
A9T35	(1:9)	3	TJ's CBD	14	6	2.47	14.1	0.13	0.57
A9T36	(1:9)	3	TJ's CBD	14	0	2.86	13.8	0.1	0.61
A9T37	(1:9)	3	TJ's CBD	14	6	3.13	16.1	0.24	0.79
A9T38	(1:9)	3	TJ's CBD	14	5	2.69	14.9	0.17	0.55
A9T39	(1:9)	3	TJ's CBD	14	6	2.44	14.7	0.19	0.71
A9T40	(1:9)	3	TJ's CBD	14	6	2.4	16.2	0.17	0.62
A9T41	(1:9)	3	TJ's CBD	14	3	2.38	15.2	0.05	0.34
A9T42	(1:9)	3	TJ's CBD	14	3	2.39	15.1	0.06	0.64
A9T43	(1:9)	3	TJ's CBD	14	1	2.96	14.2	0.12	0.74
A9T44	(1:9)	3	TJ's CBD	14	2	2.35	15.1	0.04	0.47
A9T45	(1:9)	3	TJ's CBD	14	0	2.38	13.5	0.05	0.77
A9T46	(1:9)	3	TJ's CBD	14	5	2.56	13.1	0.09	0.56
A9T47	(1:9)	3	TJ's CBD	14	3	1.99	12.9	0.07	0.57
A9T48	(1:9)	3	TJ's CBD	14	1	2.46	11.6	0.06	0.52
A9T49	(1:9)	3	TJ's CBD	21	9	3.18	21.2	0.56	1.36
A9T50	(1:9)	3	TJ's CBD	21	2	2.8	15.4	0.11	0.85
A9T51	(1:9)	3	TJ's CBD	21	1	3.09	14.2	0.11	0.78
A9T52	(1:9)	3	TJ's CBD	21	4	2.26	14.4	0.1	0.65
A9T53	(1:9)	3	TJ's CBD	21	6	2.59	14.8	0.2	0.58
A9T54	(1:9)	3	TJ's CBD	21	7	2.43	16.3	0.27	0.77
A9T55	(1:9)	3	TJ's CBD	21	7	2.1	15.1	0.17	0.4
A9T56	(1:9)	3	TJ's CBD	21	6	2.74	17.1	0.21	0.66
A9T57	(1:9)	3	TJ's CBD	21	7	2.31	16.9	0.25	0.58
A9T58	(1:9)	3	TJ's CBD	21	4	2.34	13.1	0.12	0.68
A9T59	(1:9)	3	TJ's CBD	21	6	2.89	15.9	0.13	0.9
A9T60	(1:9)	3	TJ's CBD	21	7	2.64	14.3	0.22	0.51
A9T61	(1:9)	3	TJ's CBD	21	8	2.77	23.5	0.4	1.05
A9T62	(1:9)	3	TJ's CBD	21	9	2.53	20.7	0.39	1.02
A9T63	(1:9)	3	TJ's CBD	21	8	2.88	25.2	0.41	1.12
A9T64	(1:9)	3	TJ's CBD	21	9	3.26	25.4	0.53	1.41
A9J33	(1:9)	3	Janet's G	14	0	3.06	16.3	0.07	0.82
A9J34	(1:9)	3	Janet's G	14	2	3.1	12.9	0.14	1.15
A9J35	(1:9)	3	Janet's G	14	1	3.18	13.1	0.08	0.83
A9J36	(1:9)	3	Janet's G	14	1	2.83	13.2	0.17	1.02
A9J37	(1:9)	3	Janet's G	14	6	3.01	13.8	0.22	0.78
A9J38	(1:9)	3	Janet's G	14	3	1.8	13.3	0.07	0.38
A9J39	(1:9)	3	Janet's G	14	4	2.84	13.2	0.13	0.71
A9J40	(1:9)	3	Janet's G	14	2	2.06	16.8	0.06	0.64
A9J41	(1:9)	3	Janet's G	14	4	1.95	12.5	0.1	0.52
A9J42	(1:9)	3	Janet's G	14	1	2.26	12.1	0.06	0.58
A9J43	(1:9)	3	Janet's G	14	0	2.41	13.2	0.09	0.8
A9J44	(1:9)	3	Janet's G	14	0	2.86	12.2	0.07	0.86
A9J45	(1:9)	3	Janet's G	14	1	3.09	11.9	0.08	0.73
A9J46	(1:9)	3	Janet's G	14	3	2	14.2	0.08	0.57
A9J47	(1:9)	3	Janet's G	14	0	2.28	11.8	0.08	0.69
A9J48	(1:9)	3	Janet's G	14	0	2.43	13.1	0.07	0.63
A9J49	(1:9)	3	Janet's G	21	5	2.21	14.8	0.16	0.74
A9J50	(1:9)	3	Janet's G	21	6	1.75	13.3	0.23	0.34
A9J51	(1:9)	3	Janet's G	21	5	2.96	13.1	0.11	0.67
A9J52	(1:9)	3	Janet's G	21	4	3.01	12.8	0.1	0.78
A9J53	(1:9)	3	Janet's G	21	1	2.22	12.9	0.1	0.71
A9J54	(1:9)	3	Janet's G	21	6	2.03	12.2	0.14	0.56
A9J55	(1:9)	3	Janet's G	21	7	1.89	16.1	0.15	0.45
A9J56	(1:9)	3	Janet's G	21	5	2.31	12.9	0.1	0.5
A9J57	(1:9)	3	Janet's G	21	7	2.18	13.8	0.15	0.47
A9J58	(1:9)	3	Janet's G	21	1	2.46	13.1	0.09	0.62
A9J59	(1:9)	3	Janet's G	21	7	2.12	16.4	0.19	0.66
A9J60	(1:9)	3	Janet's G	21	2	2.35	14.1	0.1	0.9
A9J61	(1:9)	3	Janet's G	21	7	2.72	11.9	0.2	0.57
A9J62	(1:9)	3	Janet's G	21	5	2.25	13	0.08	0.57
A9J63	(1:9)	3	Janet's G	21	2	3.3	12.1	0.12	0.94
A9J64	(1:9)	3	Janet's G	21	6	2.42	11.2	0.12	0.52
A1J1	(1:1)	2	Janet's G	14	3	2.11	12.8	0.12	0.73
A1J2	(1:1)	2	Janet's G	14	3	2.03	13.8	0.11	0.71
A1J3	(1:1)	2	Janet's G	14	2	2.22	13.3	0.08	0.62
A1J4	(1:1)	2	Janet's G	14	4	1.85	12.7	0.09	0.55
A1J5	(1:1)	2	Janet's G	14	3	2	11.9	0.09	0.62
A1J6	(1:1)	2	Janet's G	14	1	2.03	12.6	0.09	0.57
A1J7	(1:1)	2	Janet's G	14	4	2.95	14.4	0.17	0.64
A1J8	(1:1)	2	Janet's G	14	2	1.97	13.5	0.07	0.6
A1J9	(1:1)	2	Janet's G	14	0	1.65	11.2	0.07	0.5
A1J10	(1:1)	2	Janet's G	14	3	2.58	11.8	0.14	0.68
A1J11	(1:1)	2	Janet's G	14	0	1.92	11	0.09	0.61
A1J12	(1:1)	2	Janet's G	14	2	1.71	11.6	0.08	0.53
A1J13	(1:1)	2	Janet's G	14	1	1.22	10.9	0.06	0.41
A1J14	(1:1)	2	Janet's G	14	3	2.08	13.8	0.1	0.64
A1J15	(1:1)	2	Janet's G	14	1	1.72	11.3	0.08	0.5
A1J16	(1:1)	2	Janet's G	14	1	2.12	12.6	0.09	0.62
A1J17	(1:1)	2	Janet's G	21	7	4	20.3	0.26	0.86
A1J18	(1:1)	2	Janet's G	21	2	3.06	13.2	0.11	0.67
A1J19	(1:1)	2	Janet's G	21	5	2.87	14.9	0.12	0.69
A1J20	(1:1)	2	Janet's G	21	5	2.48	11.2	0.1	0.41
A1J21	(1:1)	2	Janet's G	21	2	3.08	16	0.11	0.72
A1J22	(1:1)	2	Janet's G	21	6	2.45	18.1	0.12	0.47
A1J23	(1:1)	2	Janet's G	21	5	2.96	12.2	0.13	0.55
A1J24	(1:1)	2	Janet's G	21	7	4.03	22.1	0.34	1.11
A1J25	(1:1)	2	Janet's G	21	6	2.74	16.8	0.16	0.68
A1J26	(1:1)	2	Janet's G	21	6	3.35	18.1	0.22	0.57
A1J27	(1:1)	2	Janet's G	21	6	3.61	14.9	0.23	0.7
A1J28	(1:1)	2	Janet's G	21	6	3.25	19.9	0.25	0.73
A1J29	(1:1)	2	Janet's G	21	6	2.46	18.2	0.12	0.49
A1J30	(1:1)	2	Janet's G	21	2	2.52	10.1	0.07	0.53
A1J31	(1:1)	2	Janet's G	21	7	2.91	16.6	0.23	0.63
A1J32	(1:1)	2	Janet's G	21	7	3.61	20.3	0.38	1.46
A1J33	(1:1)	3	Janet's G	14	1	1.39	12.9	0.08	0.5
A1J34	(1:1)	3	Janet's G	14	4	2.13	14.1	0.15	0.74
A1J35	(1:1)	3	Janet's G	14	0	1.78	11.9	0.1	0.57
A1J36	(1:1)	3	Janet's G	14	4	2.27	13.4	0.16	0.78
A1J37	(1:1)	3	Janet's G	14	1	1.88	14.4	0.11	0.66
A1J38	(1:1)	3	Janet's G	14	0	2.04	12.7	0.09	0.63
A1J39	(1:1)	3	Janet's G	14	1	2.46	12.3	0.09	0.78
A1J40	(1:1)	3	Janet's G	14	2	2.03	14.9	0.13	0.59
A1J41	(1:1)	3	Janet's G	14	1	1.9	14.2	0.13	0.62
A1J42	(1:1)	3	Janet's G	14	1	1.89	12.4	0.09	0.64
A1J43	(1:1)	3	Janet's G	14	5	1.81	13.2	0.16	0.46
A1J44	(1:1)	3	Janet's G	14	1	1.87	13.3	0.09	0.67
A1J45	(1:1)	3	Janet's G	14	1	2.82	14.1	0.11	0.89
A1J46	(1:1)	3	Janet's G	14	0	2.26	15.1	0.09	0.65
A1J47	(1:1)	3	Janet's G	14	1	2.54	16	0.12	0.83
A1J48	(1:1)	3	Janet's G	14	1	2.23	14.2	0.15	0.78
A1J49	(1:1)	3	Janet's G	21	5	1.91	11.3	0.1	0.33
A1J50	(1:1)	3	Janet's G	21	1	3.21	12.9	0.18	0.56
A1J51	(1:1)	3	Janet's G	21	1	2.88	12.7	0.12	0.72
A1J52	(1:1)	3	Janet's G	21	8	2.55	16.4	0.29	0.59
A1J53	(1:1)	3	Janet's G	21	7	2.01	12.8	0.15	0.54
A1J54	(1:1)	3	Janet's G	21	1	2.45	13.2	0.06	0.78
A1J55	(1:1)	3	Janet's G	21	8	2.45	16.3	0.26	0.69
A1J56	(1:1)	3	Janet's G	21	7	2.47	13.4	0.21	0.72
A1J57	(1:1)	3	Janet's G	21	3	2.28	14.1	0.08	0.7
A1J58	(1:1)	3	Janet's G	21	1	3.22	15.1	0.12	0.82
A1J59	(1:1)	3	Janet's G	21	0	3.33	14.4	0.14	0.97
A1J60	(1:1)	3	Janet's G	21	9	3.08	20.2	0.36	1.25
A1J61	(1:1)	3	Janet's G	21	3	3.35	12.1	0.11	0.66
A1J62	(1:1)	3	Janet's G	21	8	3.63	27.2	0.22	0.91
A1J63	(1:1)	3	Janet's G	21	5	2.04	14.5	0.14	0.6
A1J64	(1:1)	3	Janet's G	21	0	2.63	13.6	0.09	0.71
A1T1	(1:1)	2	TJ's CBD	14	1	1.64	12.2	0.07	0.32
A1T2	(1:1)	2	TJ's CBD	14	4	1.36	9.4	0.08	0.33
A1T3	(1:1)	2	TJ's CBD	14	1	1.82	12.3	0.06	0.52
A1T4	(1:1)	2	TJ's CBD	14	6	2.4	10.6	0.17	0.47
A1T5	(1:1)	2	TJ's CBD	14	3	1.59	13.1	0.08	0.47
A1T6	(1:1)	2	TJ's CBD	14	6	1.81	11.9	0.17	0.36
A1T7	(1:1)	2	TJ's CBD	14	0	1.89	12.4	0.05	0.51
A1T8	(1:1)	2	TJ's CBD	14	5	1.92	11.4	0.17	0.38
A1T9	(1:1)	2	TJ's CBD	14	0	1.71	12.8	0.06	0.37
A1T10	(1:1)	2	TJ's CBD	14	5	1.68	11.1	0.11	0.31
A1T11	(1:1)	2	TJ's CBD	14	3	1.08	10.3	0.06	0.25
A1T12	(1:1)	2	TJ's CBD	14	3	1.45	12.8	0.07	0.42
A1T13	(1:1)	2	TJ's CBD	14	1	1.42	11.7	0.05	0.4
A1T14	(1:1)	2	TJ's CBD	14	4	2.23	11.4	0.14	0.68
A1T15	(1:1)	2	TJ's CBD	14	0	2.52	14.1	0.08	0.75
A1T16	(1:1)	2	TJ's CBD	14	6	2.71	12.1	0.2	0.59
A1T17	(1:1)	2	TJ's CBD	21	7	2.34	14.7	0.18	0.54
A1T18	(1:1)	2	TJ's CBD	21	8	3.35	19.2	0.26	0.66
A1T19	(1:1)	2	TJ's CBD	21	7	4.4	21.4	0.39	1.58
A1T20	(1:1)	2	TJ's CBD	21	7	2.81	12.2	0.2	0.42
A1T21	(1:1)	2	TJ's CBD	21	9	3.38	20.4	0.31	0.75
A1T22	(1:1)	2	TJ's CBD	21	8	2.91	21.8	0.32	0.77
A1T23	(1:1)	2	TJ's CBD	21	9	3.99	25.6	0.48	1.15
A1T24	(1:1)	2	TJ's CBD	21	7	3.61	20.1	0.34	0.88
A1T25	(1:1)	2	TJ's CBD	21	10	4.22	28.6	0.57	1.88
A1T26	(1:1)	2	TJ's CBD	21	7	2.47	13.8	0.21	0.42
A1T27	(1:1)	2	TJ's CBD	21	3	2.78	12.9	0.08	0.55
A1T28	(1:1)	2	TJ's CBD	21	7	4.56	19.2	0.38	0.88
A1T29	(1:1)	2	TJ's CBD	21	7	4.64	23.8	0.4	1.43
A1T30	(1:1)	2	TJ's CBD	21	8	5.32	21.2	0.57	1.35
A1T31	(1:1)	2	TJ's CBD	21	6	2.27	20.6	0.16	0.42
A1T32	(1:1)	2	TJ's CBD	21	6	3.67	20.1	0.13	0.49
A1T33	(1:1)	3	TJ's CBD	14	1	2.8	14.8	0.13	0.77
A1T34	(1:1)	3	TJ's CBD	14	2	1.81	14.1	0.09	0.56
A1T35	(1:1)	3	TJ's CBD	14	1	2.53	13.1	0.11	0.88
A1T36	(1:1)	3	TJ's CBD	14	4	1.26	11.2	0.11	0.36
A1T37	(1:1)	3	TJ's CBD	14	3	1.84	12.2	0.09	0.57
A1T38	(1:1)	3	TJ's CBD	14	0	1.9	12.6	0.1	0.48
A1T39	(1:1)	3	TJ's CBD	14	0	1.88	13.2	0.08	0.56
A1T40	(1:1)	3	TJ's CBD	14	6	2.33	16.2	0.19	0.45
A1T41	(1:1)	3	TJ's CBD	14	7	2.9	17.3	0.2	0.54
A1T42	(1:1)	3	TJ's CBD	14	7	4	18.1	0.28	0.83
A1T43	(1:1)	3	TJ's CBD	14	8	3.3	19.6	0.24	0.58
A1T44	(1:1)	3	TJ's CBD	14	7	2.9	19.1	0.2	0.52
A1T45	(1:1)	3	TJ's CBD	14	7	2.9	15.2	0.21	0.66
A1T46	(1:1)	3	TJ's CBD	14	6	2.7	17.2	0.19	0.59
A1T47	(1:1)	3	TJ's CBD	14	0	1.9	12.9	0.08	0.51
A1T48	(1:1)	3	TJ's CBD	14	8	3.5	21.1	0.26	0.64
A1T49	(1:1)	3	TJ's CBD	21	8	2.23	14.4	0.1	0.45
A1T50	(1:1)	3	TJ's CBD	21	5	2.05	13.9	0.07	0.55
A1T51	(1:1)	3	TJ's CBD	21	2	2.91	11.4	0.08	0.72
A1T52	(1:1)	3	TJ's CBD	21	7	3.12	12.8	0.12	0.74
A1T53	(1:1)	3	TJ's CBD	21	2	2.43	12.9	0.1	0.6
A1T54	(1:1)	3	TJ's CBD	21	9	3.18	28.7	0.46	1.11
A1T55	(1:1)	3	TJ's CBD	21	7	1.74	19.9	0.19	0.38
A1T56	(1:1)	3	TJ's CBD	21	1	2.58	13.1	0.08	0.52
A1T57	(1:1)	3	TJ's CBD	21	10	3.76	28.3	0.48	1.09
A1T58	(1:1)	3	TJ's CBD	21	8	1.82	17.3	0.18	0.43
A1T59	(1:1)	3	TJ's CBD	21	10	3.32	33.2	0.5	1.75
A1T60	(1:1)	3	TJ's CBD	21	9	2.99	29.4	0.43	1.35
A1T61	(1:1)	3	TJ's CBD	21	0	2.64	12.8	0.1	0.68
A1T62	(1:1)	3	TJ's CBD	21	9	3.04	23.6	0.44	1.06
A1T63	(1:1)	3	TJ's CBD	21	10	2.91	28.1	0.59	1.28
A1T64	(1:1)	3	TJ's CBD	21	8	2.6	22.5	0.27	0.81
ACJ1	(~)	2	Janet's G	14	1	1.94	12.4	0.06	0.59
ACJ2	(~)	2	Janet's G	14	1	2.01	12.1	0.09	0.66
ACJ3	(~)	2	Janet's G	14	5	2.05	11.9	0.11	0.48
ACJ4	(~)	2	Janet's G	14	3	2.15	13.9	0.09	0.64
ACJ5	(~)	2	Janet's G	14	2	1.71	13.2	0.06	0.5
ACJ6	(~)	2	Janet's G	14	3	2.07	13.1	0.08	0.62
ACJ7	(~)	2	Janet's G	14	1	2.3	12.1	0.09	0.7
ACJ8	(~)	2	Janet's G	14	5	2.5	14.8	0.16	0.69
ACJ9	(~)	2	Janet's G	14	4	1.95	11.3	0.12	0.46
ACJ10	(~)	2	Janet's G	14	3	1.85	13.9	0.09	0.56
ACJ11	(~)	2	Janet's G	14	3	2.11	13.4	0.11	0.66
ACJ12	(~)	2	Janet's G	14	4	2.61	14.1	0.16	0.68
ACJ13	(~)	2	Janet's G	14	4	2.4	2.96	0.14	0.69
ACJ14	(~)	2	Janet's G	14	1	1.87	13	0.07	0.54
ACJ15	(~)	2	Janet's G	14	3	2.07	13.1	0.08	0.58
ACJ16	(~)	2	Janet's G	14	1	2.02	12.4	0.1	0.66
ACJ17	(~)	2	Janet's G	21	7	2.49	25.8	0.26	0.67
ACJ18	(~)	2	Janet's G	21	6	2.64	14.1	0.16	0.6
ACJ19	(~)	2	Janet's G	21	7	2.79	20.9	0.2	0.59
ACJ20	(~)	2	Janet's G	21	6	2.42	14.1	0.18	0.7
ACJ21	(~)	2	Janet's G	21	7	2.72	25.3	0.32	0.8
ACJ22	(~)	2	Janet's G	21	2	3.92	12.9	0.12	1.01
ACJ23	(~)	2	Janet's G	21	6	3.08	13.2	0.16	0.52
ACJ24	(~)	2	Janet's G	21	1	4.11	15	0.21	1.27
ACJ25	(~)	2	Janet's G	21	5	2.78	14.7	0.12	0.55
ACJ26	(~)	2	Janet's G	21	7	3.14	17.9	0.26	0.6
ACJ27	(~)	2	Janet's G	21	7	2.67	16.2	0.14	0.45
ACJ28	(~)	2	Janet's G	21	2	2.4	14.9	0.07	0.63
ACJ29	(~)	2	Janet's G	21	5	2.85	11.8	0.14	0.73
ACJ30	(~)	2	Janet's G	21	7	3.26	18.6	0.31	0.71
ACJ31	(~)	2	Janet's G	21	8	2.56	23.6	0.31	0.68
ACJ32	(~)	2	Janet's G	21	9	3.63	28.4	0.7	1.58
ACT1	(~)	2	TJ's CBD	14	8	3.5	14.2	0.24	0.68
ACT2	(~)	2	TJ's CBD	14	1	1.26	11.4	0.07	0.41
ACT3	(~)	2	TJ's CBD	14	6	1.61	10	0.13	0.43
ACT4	(~)	2	TJ's CBD	14	7	2.84	13.1	0.19	0.7
ACT5	(~)	2	TJ's CBD	14	5	2.06	13.2	0.16	0.38
ACT6	(~)	2	TJ's CBD	14	7	2.19	14.4	0.2	0.41
ACT7	(~)	2	TJ's CBD	14	5	1.79	12.1	0.09	0.46
ACT8	(~)	2	TJ's CBD	14	1	1.51	11.1	0.06	0.41
ACT9	(~)	2	TJ's CBD	14	5	2.2	13.9	0.14	0.44
ACT10	(~)	2	TJ's CBD	14	6	1.42	13.7	0.1	0.36
ACT11	(~)	2	TJ's CBD	14	6	0.97	10.1	0.08	0.22
ACT12	(~)	2	TJ's CBD	14	0	1.52	11.3	0.06	0.45
ACT13	(~)	2	TJ's CBD	14	5	3.13	15.6	0.18	0.6
ACT14	(~)	2	TJ's CBD	14	2	0.95	12.1	0.05	0.26
ACT15	(~)	2	TJ's CBD	14	6	1.94	14.3	0.13	0.44
ACT16	(~)	2	TJ's CBD	14	7	2.73	12.1	0.26	0.57
ACT17	(~)	2	TJ's CBD	21	9	4.2	27.1	0.79	1.77
ACT18	(~)	2	TJ's CBD	21	8	4.27	27.8	0.66	1.89
ACT19	(~)	2	TJ's CBD	21	8	3.64	27.2	0.41	1
ACT20	(~)	2	TJ's CBD	21	7	2.48	16.9	0.27	0.57
ACT21	(~)	2	TJ's CBD	21	8	4.84	27.9	0.62	1.84
ACT22	(~)	2	TJ's CBD	21	8	3.55	26.9	0.48	1.28
ACT23	(~)	2	TJ's CBD	21	7	2.03	17.1	0.13	0.33
ACT24	(~)	2	TJ's CBD	21	10	4.39	29.1	0.54	1.37
ACT25	(~)	2	TJ's CBD	21	8	5.87	28.2	0.45	1.23
ACT26	(~)	2	TJ's CBD	21	9	3.22	24.1	0.56	1.74
ACT27	(~)	2	TJ's CBD	21	9	3.99	30.2	0.82	1.95
ACT28	(~)	2	TJ's CBD	21	9	4.01	30.5	0.56	1.7
ACT29	(~)	2	TJ's CBD	21	9	5.9	20.8	0.46	0.97
ACT30	(~)	2	TJ's CBD	21	8	3.97	28.9	0.45	1.54
ACT31	(~)	2	TJ's CBD	21	8	3.6	29.1	0.49	1.48
ACT32	(~)	2	TJ's CBD	21	5	2.76	13.2	0.14	0.85

## Sheet: ECPPM
					Root.Level (Figure 15) 0-10	Plant.Height = height in cm of each plant from the base of the stem to the highest node	Stem Diameter = Thickness in mm measured from base of stem	Root Drymass = Root Dry Mass in (g)	Above Ground Drymass = Shoot Dry Mass in (g)
Plant.ID	Treatment	Trial	Cultivar	Sampling.Day	Root.Level	Height (cm)	Stem.Diameter (mm)	Root.Dry.Mass (g)	Above.Ground.Dry.Mass (g)
2J1	1.4	1	Janet's G	14	5	13.7	3.86	0.21	0.75
2J2	1.4	1	Janet's G	14	1	12	2.84	0.09	0.63
2J3	1.4	1	Janet's G	14	0	10.4	3.66	0.09	0.79
2J4	1.4	1	Janet's G	14	5	12	3.56	0.2	0.78
2J5	1.4	1	Janet's G	14	3	11.9	3.2	0.08	0.6
2J6	1.4	1	Janet's G	14	0	13.1	2.63	0.07	0.72
2J7	1.4	1	Janet's G	14	1	13.9	2.79	0.09	0.74
2J8	1.4	1	Janet's G	14	1	13.3	2.83	0.08	0.7
2J9	1.4	1	Janet's G	14	7	12.1	2.3	0.12	0.4
2J10	1.4	1	Janet's G	14	2	15.1	3.58	0.18	0.97
2J11	1.4	1	Janet's G	14	4	13.2	2.43	0.08	0.46
2J12	1.4	1	Janet's G	14	1	13.4	3.5	0.09	0.91
2J13	1.4	1	Janet's G	14	1	12.1	3.16	0.11	0.87
2J14	1.4	1	Janet's G	14	5	14.3	2.66	0.09	0.55
2J15	1.4	1	Janet's G	14	1	12.4	3.01	0.11	0.71
2J16	1.4	1	Janet's G	14	3	12.9	3.17	0.13	0.78
2J17	1.4	1	Janet's G	21	2	12.1	3.93	0.18	1.1
2J18	1.4	1	Janet's G	21	6	20.4	3.12	0.2	0.71
2J19	1.4	1	Janet's G	21	2	10.6	3.17	0.1	0.72
2J20	1.4	1	Janet's G	21	3	12.1	2.61	0.15	0.91
2J21	1.4	1	Janet's G	21	7	19.3	3.21	0.25	0.69
2J22	1.4	1	Janet's G	21	6	15.9	3.37	0.22	0.76
2J23	1.4	1	Janet's G	21	7	30.2	3.22	0.26	0.9
2J24	1.4	1	Janet's G	21	6	21.3	2.89	0.21	0.63
2J25	1.4	1	Janet's G	21	1	13.1	3.35	0.13	0.91
2J26	1.4	1	Janet's G	21	5	17.2	3.35	0.22	0.82
2J27	1.4	1	Janet's G	21	7	20.6	3.62	0.21	0.61
2J28	1.4	1	Janet's G	21	2	13.7	3.76	0.16	1.31
2J29	1.4	1	Janet's G	21	1	11.6	4.63	0.14	1.14
2J30	1.4	1	Janet's G	21	7	13.8	3.11	0.21	0.63
2J31	1.4	1	Janet's G	21	6	21.1	3.35	0.24	0.67
2J32	1.4	1	Janet's G	21	9	23.2	3.48	0.41	0.86
2T1	1.4	1	TJ's CBD	14	5	12.2	3.25	0.09	0.38
2T2	1.4	1	TJ's CBD	14	6	15.2	2.3	0.11	0.54
2T3	1.4	1	TJ's CBD	14	7	15.1	2.57	0.16	0.41
2T4	1.4	1	TJ's CBD	14	8	18.6	2.68	0.26	0.69
2T5	1.4	1	TJ's CBD	14	7	13	2.16	0.08	0.22
2T6	1.4	1	TJ's CBD	14	2	12.5	2.56	0.06	0.47
2T7	1.4	1	TJ's CBD	14	3	14.9	2.83	0.07	0.67
2T8	1.4	1	TJ's CBD	14	3	13.4	2.53	0.06	0.58
2T9	1.4	1	TJ's CBD	14	3	12.6	2.31	0.06	0.51
2T10	1.4	1	TJ's CBD	14	8	19.1	3.36	0.33	1.03
2T11	1.4	1	TJ's CBD	14	6	14.1	2.94	0.13	0.55
2T12	1.4	1	TJ's CBD	14	7	18.3	1.98	0.13	0.38
2T13	1.4	1	TJ's CBD	14	7	14.4	3.14	0.22	0.74
2T14	1.4	1	TJ's CBD	14	8	15.7	2.74	0.22	0.51
2T15	1.4	1	TJ's CBD	14	2	15.9	3	0.1	0.82
2T16	1.4	1	TJ's CBD	14	8	17.1	2.68	0.19	0.44
2T17	1.4	1	TJ's CBD	21	9	28.7	4.06	0.44	1.13
2T18	1.4	1	TJ's CBD	21	10	26.4	4.29	0.54	1.53
2T19	1.4	1	TJ's CBD	21	8	23.3	2.84	0.26	0.59
2T20	1.4	1	TJ's CBD	21	10	31.4	5.28	0.89	2.49
2T21	1.4	1	TJ's CBD	21	9	27.4	3.96	0.38	1.18
2T22	1.4	1	TJ's CBD	21	7	17.4	2.6	0.17	0.39
2T23	1.4	1	TJ's CBD	21	9	25.1	4.19	0.54	1.38
2T24	1.4	1	TJ's CBD	21	8	24.1	3.74	0.37	1.12
2T25	1.4	1	TJ's CBD	21	9	25.1	3.62	0.51	1.02
2T26	1.4	1	TJ's CBD	21	10	32.1	4.19	0.53	1.7
2T27	1.4	1	TJ's CBD	21	9	28.7	2.47	0.37	1.13
2T28	1.4	1	TJ's CBD	21	8	21.1	3.98	0.29	0.62
2T29	1.4	1	TJ's CBD	21	10	33.3	4.73	0.94	2.25
2T30	1.4	1	TJ's CBD	21	9	25.7	3.32	0.54	1.18
2T31	1.4	1	TJ's CBD	21	10	29.4	4.49	0.79	2.39
2T32	1.4	1	TJ's CBD	21	10	27.2	4.08	0.75	2.19
~J1	1	1	Janet's G	14	1	12.4	2.32	0.06	0.59
~J2	1	1	Janet's G	14	1	12.1	2.18	0.09	0.66
~J3	1	1	Janet's G	14	5	11.9	2.62	0.11	0.48
~J4	1	1	Janet's G	14	3	13.9	2.66	0.09	0.64
~J5	1	1	Janet's G	14	2	13.2	1.93	0.06	0.5
~J6	1	1	Janet's G	14	3	13.1	2.45	0.08	0.62
~J7	1	1	Janet's G	14	1	12.1	2.79	0.09	0.7
~J8	1	1	Janet's G	14	5	14.8	2.5	0.16	0.69
~J9	1	1	Janet's G	14	4	11.3	3	0.12	0.46
~J10	1	1	Janet's G	14	3	13.9	2.27	0.09	0.56
~J11	1	1	Janet's G	14	3	13.4	2.62	0.11	0.66
~J12	1	1	Janet's G	14	4	14.1	3.13	0.16	0.68
~J13	1	1	Janet's G	14	4	2.96	2.77	0.14	0.69
~J14	1	1	Janet's G	14	1	13	2.26	0.07	0.54
~J15	1	1	Janet's G	14	3	13.1	2.34	0.08	0.58
~J16	1	1	Janet's G	14	1	12.4	2.41	0.1	0.66
~J17	1	1	Janet's G	21	7	25.8	2.49	0.26	0.67
~J18	1	1	Janet's G	21	6	14.1	2.64	0.16	0.6
~J19	1	1	Janet's G	21	7	20.9	2.79	0.2	0.59
~J20	1	1	Janet's G	21	6	14.1	2.42	0.18	0.7
~J21	1	1	Janet's G	21	7	25.3	2.72	0.32	0.8
~J22	1	1	Janet's G	21	2	12.9	3.92	0.12	1.01
~J23	1	1	Janet's G	21	6	13.2	3.08	0.16	0.52
~J24	1	1	Janet's G	21	1	15	4.11	0.21	1.27
~J25	1	1	Janet's G	21	5	14.7	2.78	0.12	0.55
~J26	1	1	Janet's G	21	7	17.9	3.14	0.26	0.6
~J27	1	1	Janet's G	21	7	16.2	2.67	0.14	0.45
~J28	1	1	Janet's G	21	2	14.9	2.4	0.07	0.63
~J29	1	1	Janet's G	21	5	11.8	2.85	0.14	0.73
~J30	1	1	Janet's G	21	7	18.6	3.26	0.31	0.71
~J31	1	1	Janet's G	21	8	23.6	2.56	0.31	0.68
~J32	1	1	Janet's G	21	9	28.4	3.63	0.7	1.58
~T1	1	1	TJ's CBD	14	8	14.2	3.29	0.24	0.68
~T2	1	1	TJ's CBD	14	1	11.4	1.69	0.07	0.41
~T3	1	1	TJ's CBD	14	6	10	2.36	0.13	0.43
~T4	1	1	TJ's CBD	14	7	13.1	3.51	0.19	0.7
~T5	1	1	TJ's CBD	14	5	13.2	2.64	0.16	0.38
~T6	1	1	TJ's CBD	14	7	14.4	2.9	0.2	0.41
~T7	1	1	TJ's CBD	14	5	12.1	2.12	0.09	0.46
~T8	1	1	TJ's CBD	14	1	11.1	2.29	0.06	0.41
~T9	1	1	TJ's CBD	14	5	13.9	2.3	0.14	0.44
~T10	1	1	TJ's CBD	14	6	13.7	2.03	0.1	0.36
~T11	1	1	TJ's CBD	14	6	10.1	1.34	0.08	0.22
~T12	1	1	TJ's CBD	14	0	11.3	2.29	0.06	0.45
~T13	1	1	TJ's CBD	14	5	15.6	2.71	0.18	0.6
~T14	1	1	TJ's CBD	14	2	12.1	0.98	0.05	0.26
~T15	1	1	TJ's CBD	14	6	14.3	2.75	0.13	0.44
~T16	1	1	TJ's CBD	14	7	12.1	2.67	0.26	0.57
~T17	1	1	TJ's CBD	21	9	27.1	4.2	0.79	1.77
~T18	1	1	TJ's CBD	21	8	27.8	4.27	0.66	1.89
~T19	1	1	TJ's CBD	21	8	27.2	3.64	0.41	1
~T20	1	1	TJ's CBD	21	7	16.9	2.48	0.27	0.57
~T21	1	1	TJ's CBD	21	8	27.9	4.84	0.62	1.84
~T22	1	1	TJ's CBD	21	8	26.9	3.55	0.48	1.28
~T23	1	1	TJ's CBD	21	7	17.1	2.03	0.13	0.33
~T24	1	1	TJ's CBD	21	10	29.1	4.39	0.54	1.37
~T25	1	1	TJ's CBD	21	8	28.2	5.87	0.45	1.23
~T26	1	1	TJ's CBD	21	9	24.1	3.22	0.56	1.74
~T27	1	1	TJ's CBD	21	9	30.2	3.99	0.82	1.95
~T28	1	1	TJ's CBD	21	9	30.5	4.01	0.56	1.7
~T29	1	1	TJ's CBD	21	9	20.8	5.9	0.46	0.97
~T30	1	1	TJ's CBD	21	8	28.9	3.97	0.45	1.54
~T31	1	1	TJ's CBD	21	8	29.1	3.6	0.49	1.48
~T32	1	1	TJ's CBD	21	5	13.2	2.76	0.14	0.85
4J1	0.7	1	Janet's G	14	3	13.1	2.36	0.06	0.86
4J2	0.7	1	Janet's G	14	0	11.1	2.92	0.08	0.85
4J3	0.7	1	Janet's G	14	2	11.7	2.38	0.07	0.59
4J4	0.7	1	Janet's G	14	1	10.8	2.27	0.08	0.57
4J5	0.7	1	Janet's G	14	2	12.1	2.25	0.05	0.41
4J6	0.7	1	Janet's G	14	0	11.9	2.24	0.07	0.51
4J7	0.7	1	Janet's G	14	0	12.3	2.61	0.11	0.79
4J8	0.7	1	Janet's G	14	0	11.2	2.68	0.08	0.63
4J9	0.7	1	Janet's G	14	1	10.4	2.3	0.07	0.58
4J10	0.7	1	Janet's G	14	4	11.3	2.48	0.1	0.61
4J11	0.7	1	Janet's G	14	1	12.4	2.26	0.06	0.54
4J12	0.7	1	Janet's G	14	3	10.9	2.8	0.11	0.82
4J13	0.7	1	Janet's G	14	2	11.8	2	0.06	0.61
4J14	0.7	1	Janet's G	14	2	12.2	3.39	0.12	0.97
4J15	0.7	1	Janet's G	14	0	11.8	2.13	0.07	0.45
4J16	0.7	1	Janet's G	14	2	11.9	3.3	0.09	0.96
4J17	0.7	1	Janet's G	21	5	12	3.22	0.13	0.88
4J18	0.7	1	Janet's G	21	6	13.1	2.26	0.13	0.48
4J19	0.7	1	Janet's G	21	1	11.2	2.6	0.09	0.62
4J20	0.7	1	Janet's G	21	5	12.4	2.53	0.15	0.65
4J21	0.7	1	Janet's G	21	6	13.2	2.55	0.14	0.49
4J22	0.7	1	Janet's G	21	4	11.6	3.93	0.13	0.98
4J23	0.7	1	Janet's G	21	1	14.3	2.69	0.07	0.76
4J24	0.7	1	Janet's G	21	5	12.3	3.02	0.08	0.69
4J25	0.7	1	Janet's G	21	7	16.1	2.59	0.25	0.64
4J26	0.7	1	Janet's G	21	6	11.9	4.45	0.19	0.89
4J27	0.7	1	Janet's G	21	1	12.3	2.43	0.06	0.63
4J28	0.7	1	Janet's G	21	0	12.1	2.91	0.09	0.68
4J29	0.7	1	Janet's G	21	6	11.9	2.7	0.11	0.65
4J30	0.7	1	Janet's G	21	2	12.6	2.61	0.08	0.69
4J31	0.7	1	Janet's G	21	2	12.1	2.46	0.06	0.66
4J32	0.7	1	Janet's G	21	7	13.1	2.36	0.21	0.51
4T1	0.7	1	TJ's CBD	14	7	12.2	2.98	0.15	0.61
4T2	0.7	1	TJ's CBD	14	7	16.2	3.9	0.25	0.68
4T3	0.7	1	TJ's CBD	14	1	13.2	2.73	0.1	1
4T4	0.7	1	TJ's CBD	14	3	12.9	2.38	0.1	0.89
4T5	0.7	1	TJ's CBD	14	7	14.4	2.53	0.2	0.51
4T6	0.7	1	TJ's CBD	14	5	12.6	3.88	0.11	0.79
4T7	0.7	1	TJ's CBD	14	6	15.2	2.99	0.17	0.69
4T8	0.7	1	TJ's CBD	14	0	10.6	2.63	0.04	0.44
4T9	0.7	1	TJ's CBD	14	2	2.23	2.2	0.04	0.44
4T10	0.7	1	TJ's CBD	14	6	10.8	2.72	0.13	0.4
4T11	0.7	1	TJ's CBD	14	6	10.4	2.29	0.12	0.38
4T12	0.7	1	TJ's CBD	14	7	11.1	2.44	0.17	0.59
4T13	0.7	1	TJ's CBD	14	6	11.9	3.19	0.17	0.65
4T14	0.7	1	TJ's CBD	14	7	15.1	3.22	0.2	0.51
4T15	0.7	1	TJ's CBD	14	6	11.5	2.58	0.17	0.61
4T16	0.7	1	TJ's CBD	14	6	14.2	3.3	0.21	0.89
4T17	0.7	1	TJ's CBD	21	7	12.1	2.8	0.24	0.57
4T18	0.7	1	TJ's CBD	21	6	11.8	2.25	0.1	0.31
4T19	0.7	1	TJ's CBD	21	6	11.1	3.94	0.25	1.18
4T20	0.7	1	TJ's CBD	21	5	11.2	2.25	0.06	0.39
4T21	0.7	1	TJ's CBD	21	7	14.7	3.89	0.34	0.82
4T22	0.7	1	TJ's CBD	21	7	16.1	3.04	0.23	0.66
4T23	0.7	1	TJ's CBD	21	8	15.2	2.66	0.28	0.57
4T24	0.7	1	TJ's CBD	21	5	12.1	3	0.17	0.51
4T25	0.7	1	TJ's CBD	21	8	18.8	3.6	0.42	1.28
4T26	0.7	1	TJ's CBD	21	7	16.7	2.46	0.24	0.48
4T27	0.7	1	TJ's CBD	21	8	14.6	4.32	0.32	0.81
4T28	0.7	1	TJ's CBD	21	7	17.1	3.05	0.26	0.81
4T29	0.7	1	TJ's CBD	21	8	13.1	2.74	0.31	0.64
4T30	0.7	1	TJ's CBD	21	7	16.9	2.39	0.24	0.56
4T31	0.7	1	TJ's CBD	21	6	16.6	2.82	0.17	0.59
4T32	0.7	1	TJ's CBD	21	6	12.1	3.48	0.3	0.82
2T33	1.4	2	TJ's CBD	14	7	20.1	2.24	0.27	0.87
2T34	1.4	2	TJ's CBD	14	8	23.2	2.66	0.2	0.69
2T35	1.4	2	TJ's CBD	14	8	22.1	2.52	0.25	0.57
2T36	1.4	2	TJ's CBD	14	4	12.7	2.14	0.08	0.4
2T37	1.4	2	TJ's CBD	14	8	24.2	2.7	0.29	0.85
2T38	1.4	2	TJ's CBD	14	6	23.2	2.38	0.17	0.58
2T39	1.4	2	TJ's CBD	14	7	20.3	2.3	0.18	0.59
2T40	1.4	2	TJ's CBD	14	1	14.2	2.91	0.1	0.79
2T41	1.4	2	TJ's CBD	14	0	15.1	1.89	0.06	0.56
2T42	1.4	2	TJ's CBD	14	7	18.3	2.73	0.28	1.1
2T43	1.4	2	TJ's CBD	14	8	22.4	2.65	0.29	0.76
2T44	1.4	2	TJ's CBD	14	9	24.7	2.7	0.3	0.77
2T45	1.4	2	TJ's CBD	14	9	21.6	3.09	0.36	1.19
2T46	1.4	2	TJ's CBD	14	6	14.2	1.77	0.09	0.39
2T47	1.4	2	TJ's CBD	14	7	13.5	2.16	0.14	0.49
2T48	1.4	2	TJ's CBD	14	8	16.7	3.01	0.35	0.94
2T49	1.4	2	TJ's CBD	21	10	37.1	4.3	1.08	2.68
2T50	1.4	2	TJ's CBD	21	10	29.4	3.93	0.65	1.69
2T51	1.4	2	TJ's CBD	21	10	34.6	3.84	0.67	1.72
2T52	1.4	2	TJ's CBD	21	10	31.1	2.96	0.47	1.15
2T53	1.4	2	TJ's CBD	21	10	30.1	3.45	0.68	1.64
2T54	1.4	2	TJ's CBD	21	10	32.9	3.83	0.8	1.75
2T55	1.4	2	TJ's CBD	21	10	42.4	5.37	1.19	3.62
2T56	1.4	2	TJ's CBD	21	9	25.2	2.25	0.25	0.66
2T57	1.4	2	TJ's CBD	21	10	36.1	3.06	0.45	1.42
2T58	1.4	2	TJ's CBD	21	10	26.6	3.81	0.57	1.39
2T59	1.4	2	TJ's CBD	21	7	17.3	2.54	0.16	0.58
2T60	1.4	2	TJ's CBD	21	10	34.2	3.96	0.81	2.12
2T61	1.4	2	TJ's CBD	21	10	27.6	3.6	0.61	1.56
2T62	1.4	2	TJ's CBD	21	10	35.1	3.67	0.66	1.83
2T63	1.4	2	TJ's CBD	21	10	33.2	3.56	0.55	1.49
2T64	1.4	2	TJ's CBD	21	10	37.4	3.82	1.04	2.41
2J33	1.4	2	Janet's G	14	0	9.9	2.66	0.07	0.74
2J34	1.4	2	Janet's G	14	1	14.2	3.16	0.15	0.71
2J35	1.4	2	Janet's G	14	1	14.8	2.57	0.09	0.89
2J36	1.4	2	Janet's G	14	1	13.2	2.68	0.08	0.54
2J37	1.4	2	Janet's G	14	2	12.4	3.04	0.13	0.87
2J38	1.4	2	Janet's G	14	1	13.1	2.48	0.12	0.82
2J39	1.4	2	Janet's G	14	2	12.2	2.32	0.06	0.35
2J40	1.4	2	Janet's G	14	1	14.1	3.05	0.1	0.72
2J41	1.4	2	Janet's G	14	2	10.9	3.09	0.11	0.77
2J42	1.4	2	Janet's G	14	2	14	3.22	0.1	0.77
2J43	1.4	2	Janet's G	14	6	13.1	2.34	0.13	0.5
2J44	1.4	2	Janet's G	14	2	13.2	2.62	0.11	0.76
2J45	1.4	2	Janet's G	14	1	11.3	2.63	0.11	0.79
2J46	1.4	2	Janet's G	14	6	14.6	2.35	0.12	0.81
2J47	1.4	2	Janet's G	14	3	14.4	1.74	0.08	0.7
2J48	1.4	2	Janet's G	14	1	12.5	2.44	0.11	0.59
2J49	1.4	2	Janet's G	21	1	13.4	3.46	0.17	1.14
2J50	1.4	2	Janet's G	21	0	14.1	3.18	0.11	0.7
2J51	1.4	2	Janet's G	21	3	12.2	2.12	0.1	0.59
2J52	1.4	2	Janet's G	21	7	16.1	3.83	0.24	0.73
2J53	1.4	2	Janet's G	21	7	14	2.94	0.2	1.03
2J54	1.4	2	Janet's G	21	2	15.3	2.84	0.19	0.81
2J55	1.4	2	Janet's G	21	8	20.2	3.62	0.39	1.05
2J56	1.4	2	Janet's G	21	7	12.9	2.58	0.17	0.45
2J57	1.4	2	Janet's G	21	8	16.1	2.95	0.25	0.76
2J58	1.4	2	Janet's G	21	7	15.1	2.99	0.2	0.73
2J59	1.4	2	Janet's G	21	1	12.9	2.81	0.12	1.12
2J60	1.4	2	Janet's G	21	1	14.2	3.39	0.13	0.83
2J61	1.4	2	Janet's G	21	9	23.2	3.82	0.31	0.75
2J62	1.4	2	Janet's G	21	2	10.9	1.95	0.09	0.58
2J63	1.4	2	Janet's G	21	7	11.4	2.39	0.18	0.51
2J64	1.4	2	Janet's G	21	2	12.6	2.62	0.13	0.58
4J33	0.7	2	Janet's G	14	1	12.1	2.39	0.05	0.49
4J34	0.7	2	Janet's G	14	3	10.8	2.46	0.09	0.45
4J35	0.7	2	Janet's G	14	0	12.9	2.62	0.06	0.76
4J36	0.7	2	Janet's G	14	0	11.3	1.83	0.04	0.32
4J37	0.7	2	Janet's G	14	1	10.8	2.39	0.05	0.44
4J38	0.7	2	Janet's G	14	2	11.9	2.6	0.08	0.42
4J39	0.7	2	Janet's G	14	2	11.6	2.09	0.06	0.32
4J40	0.7	2	Janet's G	14	3	12.6	2.88	0.06	0.44
4J41	0.7	2	Janet's G	14	1	13.2	3.56	0.13	0.86
4J42	0.7	2	Janet's G	14	5	14.4	2.81	0.12	0.7
4J43	0.7	2	Janet's G	14	4	14.6	2.84	0.11	0.78
4J44	0.7	2	Janet's G	14	0	11.2	3.41	0.1	0.59
4J45	0.7	2	Janet's G	14	4	14.1	2.46	0.1	0.55
4J46	0.7	2	Janet's G	14	6	11.8	2.48	0.13	0.41
4J47	0.7	2	Janet's G	14	2	10.3	2.81	0.06	0.41
4J48	0.7	2	Janet's G	14	1	15.2	2.93	0.13	0.91
4J49	0.7	2	Janet's G	21	3	12.2	2.4	0.1	0.54
4J50	0.7	2	Janet's G	21	6	13.9	2.51	0.13	0.58
4J51	0.7	2	Janet's G	21	2	10.8	2.37	0.09	0.58
4J52	0.7	2	Janet's G	21	0	9.9	1.15	0.03	0.42
4J53	0.7	2	Janet's G	21	7	14.1	2.15	0.11	0.55
4J54	0.7	2	Janet's G	21	7	14.3	2.83	0.18	0.74
4J55	0.7	2	Janet's G	21	4	13.1	3.59	0.16	0.83
4J56	0.7	2	Janet's G	21	2	13	3.19	0.13	0.79
4J57	0.7	2	Janet's G	21	6	15.2	2.79	0.18	0.64
4J58	0.7	2	Janet's G	21	7	12.1	2.11	0.12	0.3
4J59	0.7	2	Janet's G	21	6	11	2.12	0.1	0.47
4J60	0.7	2	Janet's G	21	6	13.7	2.36	0.09	0.46
4J61	0.7	2	Janet's G	21	8	12.9	2.81	0.2	0.36
4J62	0.7	2	Janet's G	21	2	13.2	2.88	0.1	0.7
4J63	0.7	2	Janet's G	21	6	12.9	2.28	0.14	0.67
4J64	0.7	2	Janet's G	21	7	13.7	2.23	0.08	0.46
4T33	0.7	2	TJ's CBD	14	2	15.1	2.52	0.1	0.67
4T34	0.7	2	TJ's CBD	14	6	15.8	2.32	0.17	0.43
4T35	0.7	2	TJ's CBD	14	4	12.9	2.61	0.1	0.51
4T36	0.7	2	TJ's CBD	14	6	14.6	2.8	0.18	0.45
4T37	0.7	2	TJ's CBD	14	6	16.7	1.89	0.2	0.46
4T38	0.7	2	TJ's CBD	14	5	16	2.74	0.2	0.64
4T39	0.7	2	TJ's CBD	14	5	12.1	2.82	0.14	0.55
4T40	0.7	2	TJ's CBD	14	0	13.1	2.65	0.07	0.52
4T41	0.7	2	TJ's CBD	14	5	15.9	2.42	0.2	0.69
4T42	0.7	2	TJ's CBD	14	6	17.2	2.96	0.23	0.58
4T43	0.7	2	TJ's CBD	14	1	13.9	3.18	0.11	0.66
4T44	0.7	2	TJ's CBD	14	0	14.3	2.11	0.07	0.55
4T45	0.7	2	TJ's CBD	14	2	13.7	1.61	0.06	0.36
4T46	0.7	2	TJ's CBD	14	4	13.2	1.77	0.05	0.29
4T47	0.7	2	TJ's CBD	14	5	12.9	2.83	0.12	0.38
4T48	0.7	2	TJ's CBD	14	7	15.9	3.02	0.24	0.74
4T49	0.7	2	TJ's CBD	21	7	21.4	3.06	0.12	1.12
4T50	0.7	2	TJ's CBD	21	7	14.1	2.37	0.13	0.39
4T51	0.7	2	TJ's CBD	21	7	22.1	2.7	0.39	1.18
4T52	0.7	2	TJ's CBD	21	8	17.9	3.27	0.39	0.76
4T53	0.7	2	TJ's CBD	21	7	18.3	3.34	0.29	0.86
4T54	0.7	2	TJ's CBD	21	8	17.8	2.84	0.36	0.59
4T55	0.7	2	TJ's CBD	21	7	17.6	2.79	0.3	0.64
4T56	0.7	2	TJ's CBD	21	6	25.1	2.12	0.22	0.9
4T57	0.7	2	TJ's CBD	21	8	25.2	3.1	0.5	1.42
4T58	0.7	2	TJ's CBD	21	6	23.1	2.34	0.2	0.88
4T59	0.7	2	TJ's CBD	21	7	15.4	1.98	0.14	0.38
4T60	0.7	2	TJ's CBD	21	6	18.3	2.11	0.16	0.36
4T61	0.7	2	TJ's CBD	21	7	18.1	2.64	0.27	0.86
4T62	0.7	2	TJ's CBD	21	6	20.2	2.27	0.17	0.82
4T63	0.7	2	TJ's CBD	21	8	19.7	3.07	0.26	0.61
4T64	0.7	2	TJ's CBD	21	8	19.9	2.83	0.35	1.1
~T33	1	2	TJ's CBD	14	0	13.2	1.9	0.05	0.65
~T34	1	2	TJ's CBD	14	0	12.4	1.36	0.04	0.64
~T35	1	2	TJ's CBD	14	0	14.1	2.49	0.04	0.68
~T36	1	2	TJ's CBD	14	1	14.6	2.75	0.09	1.08
~T37	1	2	TJ's CBD	14	7	18.1	2.48	0.19	0.62
~T38	1	2	TJ's CBD	14	7	15.7	2.74	0.2	0.62
~T39	1	2	TJ's CBD	14	8	19.4	3.04	0.3	0.65
~T40	1	2	TJ's CBD	14	0	13.6	1.93	0.06	0.46
~T41	1	2	TJ's CBD	14	7	18.5	2.67	0.29	0.59
~T42	1	2	TJ's CBD	14	8	17.7	3	0.36	0.92
~T43	1	2	TJ's CBD	14	7	21.1	2.63	0.2	0.54
~T44	1	2	TJ's CBD	14	5	16.2	2.53	0.08	0.32
~T45	1	2	TJ's CBD	14	8	18.7	3.4	0.34	1.03
~T46	1	2	TJ's CBD	14	1	12.2	2.15	0.05	0.41
~T47	1	2	TJ's CBD	14	7	20.3	2.32	0.22	0.64
~T48	1	2	TJ's CBD	14	7	15.1	2.99	0.19	0.6
~T49	1	2	TJ's CBD	21	6	13.6	2.16	0.09	0.78
~T50	1	2	TJ's CBD	21	2	15.9	1.61	0.05	0.63
~T51	1	2	TJ's CBD	21	0	14.8	2.4	0.04	0.41
~T52	1	2	TJ's CBD	21	8	17.4	2.73	0.37	1.17
~T53	1	2	TJ's CBD	21	0	14.1	2.67	0.07	0.72
~T54	1	2	TJ's CBD	21	2	16.1	2.25	0.08	0.84
~T55	1	2	TJ's CBD	21	10	34.1	3.51	0.99	2.02
~T56	1	2	TJ's CBD	21	10	31.2	3.72	1.13	2.38
~T57	1	2	TJ's CBD	21	7	21.4	2.27	0.19	0.56
~T58	1	2	TJ's CBD	21	8	29.2	2.69	0.31	2.43
~T59	1	2	TJ's CBD	21	9	23.4	3.89	0.56	1.31
~T60	1	2	TJ's CBD	21	10	25.1	3.56	0.65	1.51
~T61	1	2	TJ's CBD	21	1	12.1	1.5	0.04	0.31
~T62	1	2	TJ's CBD	21	10	34.2	4.07	0.89	1.97
~T63	1	2	TJ's CBD	21	10	34.3	3.73	0.97	2.46
~T64	1	2	TJ's CBD	21	9	20.3	3.13	0.47	0.8
~J33	1	2	Janet's G	14	0	9.1	0.78	0.04	0.27
~J34	1	2	Janet's G	14	1	12.2	2.27	0.11	0.6
~J35	1	2	Janet's G	14	0	12.9	2.59	0.09	1.07
~J36	1	2	Janet's G	14	1	13.6	2.79	0.09	0.8
~J37	1	2	Janet's G	14	2	13	1.55	0.05	0.4
~J38	1	2	Janet's G	14	1	16.1	3.11	0.1	0.79
~J39	1	2	Janet's G	14	4	13.2	1.98	0.07	0.52
~J40	1	2	Janet's G	14	1	11.8	2.53	0.1	0.61
~J41	1	2	Janet's G	14	1	11.7	1.86	0.04	0.58
~J42	1	2	Janet's G	14	1	14.3	2.7	0.08	0.97
~J43	1	2	Janet's G	14	1	13.2	1.23	0.05	0.82
~J44	1	2	Janet's G	14	1	12.1	1.89	0.05	0.37
~J45	1	2	Janet's G	14	5	14.3	1.82	0.11	0.46
~J46	1	2	Janet's G	14	0	10.1	2.12	0.05	0.48
~J47	1	2	Janet's G	14	0	13.2	1.85	0.06	0.75
~J48	1	2	Janet's G	14	2	12.1	3.12	0.15	1.1
~J49	1	2	Janet's G	21	9	21.4	2.25	0.31	0.66
~J50	1	2	Janet's G	21	9	32.4	3.99	0.47	1.46
~J51	1	2	Janet's G	21	6	14.6	2.26	0.13	0.63
~J52	1	2	Janet's G	21	1	13.2	1.45	0.04	0.38
~J53	1	2	Janet's G	21	0	13.5	2.27	0.04	0.45
~J54	1	2	Janet's G	21	0	13.6	2.96	0.05	0.71
~J55	1	2	Janet's G	21	0	12.6	2.52	0.06	0.82
~J56	1	2	Janet's G	21	0	12.5	1.71	0.05	0.88
~J57	1	2	Janet's G	21	0	14.2	1.89	0.05	0.51
~J58	1	2	Janet's G	21	4	11.1	2.22	0.1	0.61
~J59	1	2	Janet's G	21	6	13.4	2.09	0.14	0.56
~J60	1	2	Janet's G	21	0	12.1	1.51	0.07	1
~J61	1	2	Janet's G	21	8	19.3	2.67	0.24	0.6
~J62	1	2	Janet's G	21	0	11.8	2.37	0.04	0.52
~J63	1	2	Janet's G	21	0	12.2	2.5	0.05	0.65
~J64	1	2	Janet's G	21	0	12.6	2.12	0.04	0.54

## Sheet: Substrate Base Weights
ID	Treatment	Weight in (g)	Dry/Wet Substrate	Average Weight (g) of dry masses
O1	Oasis	28.72	wet
O2	Oasis	31.1	wet
O3	Oasis	30.53	wet
O4	Oasis	31.34	wet
O5	Oasis	31.4	wet
O6	Oasis	30.69	wet
O7	Oasis	27.75	wet
O8	Oasis	32.48	wet
O9	Oasis	29.55	wet
O10	Oasis	29.34	wet
O11	Oasis	31.4	wet
O12	Oasis	26.78	wet
O13	Oasis	29.9	wet
O14	Oasis	22.36	wet
O15	Oasis	0.84	dry
O16	Oasis	0.78	dry
O17	Oasis	0.72	dry
O18	Oasis	0.75	dry
O19	Oasis	0.74	dry
O20	Oasis	0.75	dry
O21	Oasis	0.8	dry
O22	Oasis	0.79	dry
O23	Oasis	0.75	dry
O24	Oasis	0.78	dry
O25	Oasis	0.76	dry
O26	Oasis	0.81	dry
O27	Oasis	0.79	dry
O28	Oasis	0.81	dry
O29	Oasis	0.74	dry
O30	Oasis	0.76	dry
O31	Oasis	0.77	dry
O32	Oasis	0.8	dry	0.77
R1	rockwool	1.76	dry
R2	rockwool	1.34	dry
R3	rockwool	1.51	dry
R4	rockwool	1.26	dry
R5	rockwool	1.32	dry
R6	rockwool	1.42	dry
R7	rockwool	1.25	dry
R8	rockwool	1.37	dry
R9	rockwool	1.44	dry
R10	rockwool	1.47	dry
R11	rockwool	1.39	dry
R12	rockwool	1.34	dry
R13	rockwool	1.58	dry
R14	rockwool	1.46	dry
R15	rockwool	1.52	dry
R16	rockwool	1.31	dry
R17	rockwool	1.67	dry
R18	rockwool	1.56	dry
R19	rockwool	1.84	dry
R20	rockwool	1.82	dry
R21	rockwool	1.63	dry
R22	rockwool	1.45	dry
R23	rockwool	1.56	dry
R24	rockwool	1.54	dry
R25	rockwool	1.35	dry
R26	rockwool	1.54	dry
R27	rockwool	1.38	dry
R28	rockwool	1.6	dry	1.49
R29	rockwool	14.82	wet
R30	rockwool	16.31	wet
R31	rockwool	15.29	wet
R32	rockwool	14.7	wet
R33	rockwool	17.02	wet
R34	rockwool	19.41	wet
R35	rockwool	20.44	wet
R36	rockwool	15.31	wet
R37	rockwool	16.14	wet
R38	rockwool	16.32	wet
R39	rockwool	13.55	wet
R40	rockwool	15.69	wet
R41	rockwool	18.02	wet
R42	rockwool	15.63	wet
R43	rockwool	21.31	wet
R44	rockwool	17.26	wet
R45	rockwool	11.81	wet

## Sheet: Greenhouse vs Substrate Temps
Date/Time	141(°F)	Low (F)	High (F)	Aeroponic Temperatures (F)	Dome Temperatures (F)	Aeroponic Temperature Diff (F)	Dome Temperature Diff (F)	Trial	Experiment
2023-04-10 12:00:00	74.2			75.2		1
2023-04-11	65	64.7	79
2023-04-11 14:00:00	77.3			80.4		3.1
2023-04-12	67.4	64.9	87.6					Trial 1	Substrate Timer	0.237948	7.8917
2023-04-12 12:00:00	87.6			79.8	85.8	-7.8	-1.8
2023-04-12 19:00:00	71.7			77.9		6.2
2023-04-13	67	64.9	93.3
2023-04-13 14:00:00	92.4			88	93.9	-4.4	1.5
2023-04-14	69	64.8	92.4
2023-04-14 17:00:00	85.2			93.8	92.6	8.6	7.4
2023-04-15	69	65.5	90.8
2023-04-15 15:00:00	87.9			89.2	98.2	1.3	10.3
2023-04-16	69.1	65.1	85.8
2023-04-16 17:00:00	80.7			85.6	89.7	4.9	9
2023-04-17	69.1	64.8	74.4
2023-04-17 14:00:00	73.5			76.2	82.9	2.7	9.4
2023-04-18	64.8	64.7	72.9
2023-04-18 14:00:00	70.3			74.3	75.9	4	5.6
2023-04-19	64.9	64.5	74.7
2023-04-19 17:00:00	72.8			76.1	77.1	3.3	4.3
2023-04-20	64.9	64.7	75
2023-04-20 12:00:00	74.3				80.7		6.4
2023-04-21	65.5	64.7	92.6
2023-04-21 12:00:00	91.7			83.3	87.2	-8.4	-4.5
2023-04-22	69.1	64.8	80.9
2023-04-23	65.5	65.5	72.5
2023-04-23 18:00:00	67.6			74.4	73.9	6.8	6.3
2023-04-24	65	65	73.3
2023-04-24 12:00:00	73.3			73.2	78.4	-0.1	5.1
2023-04-25	65	65	73.9
2023-04-25 12:00:00	73.9			76.2	82.2	2.3	8.3
2023-04-26	65	65	73
2023-04-26 12:00:00	73			73		0
2023-04-27	65	65	74.1
2023-04-28	65	65	74.1
2023-04-28 18:00:00	68.3			74.5	72.3	6.2	4
2023-04-29	65	65	73.6
2023-04-30	65.1	65.1	71.4
2023-05-01	65	65	74.1
2023-05-02	65	65	73.9
2023-05-02 12:00:00	73.9			77.1	77.6	3.2	3.7	Trial 1	Substrate Timer
2023-05-03	65	65	74.3
2023-05-03 12:00:00	74.3			75.3		1
2023-05-04	65	65	74
2023-05-05	65	65	74.1
2023-05-06	65	65	74.2
2023-05-07	65	65	74.3
2023-05-08	65.3	65.3	74.2
2023-05-08 18:00:00	70.6			81.1	81.2	10.5	10.6
2023-05-09	65	65	74.2
2023-05-09 18:00:00	70.1			76.8	76.4	6.7	6.3
2023-05-10	65	65	74.3
2023-05-10 18:00:00	70.6			78.9	74.6	8.3	4
2023-05-11	65	65	74.6
2023-05-11 18:00:00	72.3			80.9	76.6	8.6	4.3
2023-05-12	65.8	65.8	76.7
2023-05-12 12:00:00	76.7			80.6	77	3.9	0.3
2023-05-13	66.7	66.7	74.3
2023-05-14	65	65	74.2
2023-05-15	65	65	74.5
2023-05-16	74.5	71.8	74.5
2023-05-16 18:00:00	71.8			75.2	75.5	3.4	3.7
2023-05-17	65	65	74.3
2023-05-18	65	65	74.2
2023-05-18 18:00:00	70.7			78.9	74.1	8.2	3.4
2023-05-19	65.5	65.5	74.4
2023-05-20	67.3	67.3	74.2
2023-05-21	65	65	74.2	69		4
2023-05-22	65.1	65.1	74.2
2023-05-23	65.1	65.1	76.1					Trial Transplant 1		2.25392	3.70246
2023-05-23 18:00:00	72.3			67.6		-4.7
2023-05-24	67.3	67.3	73.6
2023-05-25	65	65	74.1
2023-05-26	65	65	74.2
2023-05-27	65	65	76.1
2023-05-28	66.2	66.2	79.3
2023-05-29	66.5	66.5	81.7
2023-05-30	68.7	68.7	79.2
2023-05-31	68.5	68.5	82.1
2023-06-01	68	68	83
2023-06-02	68.4	68.4	85
2023-06-03	69	69	78.1
2023-06-04	67.7	67.7	74.2
2023-06-05	65.6	65.6	74.4
2023-06-06	65.9	65.9	74.3
2023-06-07	65.4	65.4	74.2
2023-06-08	66.5	66.5	74.3
2023-06-09	65.1	65.1	74
2023-06-10	67.3	67.3	75.9
2023-06-11	66.2	66.2	79.1
2023-06-12	69.8	69.8	74.9
2023-06-13	67.4	67.4	74.6
2023-06-14	67.5	67.2	74					Transplant T1
2023-06-15	66.5	66.5	76.1					Trial 2	1:1 EC
2023-06-16 18:00:00	69.3	67.6	72.9	75.9		6.6
2023-06-17 06:00:00	68.2	67.2	75.2	73.2		5
2023-06-18	68.1	68.1	75.8
2023-06-19 18:00:00	75.8	75.8	75.8	80.8		5
2023-06-20 12:00:00	77.2	75	77.2	82.3		5.1
2023-06-21 12:00:00	79.1	68.5	79.1	85.4		6.3
2023-06-22 18:00:00	76.2	68.3	78	82.3		6.1		Transplant T2
2023-06-23 12:00:00	79.9	69.6	79.9	86		6.1
2023-06-24 12:00:00	80.2	69.2	80.2	86.9	87.2	6.7	7
2023-06-25 12:00:00	82.8	70.1	82.8	85.4	90.1	2.6	7.3
2023-06-26 12:00:00	82.9	69.4	82.9	83	90.4	0.1	7.5
2023-06-27	68.8	70.2	80.9	75.4	73	6.6	4.2
2023-06-27 18:00:00	74.9	70.2	80.9	79.3		4.4
2023-06-28 12:00:00	74	69.1	74	79.1		5.1
2023-06-29 18:00:00	77.4	68.3	77.4	81.1		3.7
2023-06-30	73.9	69.8	81.5	74.4		0.5
2023-06-30 18:00:00	79.4	69.8	81.5	83.8		4.4
2023-07-01 18:00:00	76	70.7	84.2	82.7		6.7
2023-07-02	71.3	71.3	83.2
2023-07-03	69.2	69.2	80.6
2023-07-04	71.2	70.6	82.7					Trial 2	1:1 EC
2023-07-05	69.6	69.6	86.2
2023-07-06	70.6	70.6	87.6
2023-07-07	73.7	73.1	83.9
2023-07-08	69.6	69.6	81
2023-07-09	69.2	69.2	80.6
2023-07-10	69	69	80.6
2023-07-11	68.3	68.3	83					Trial 2/3	EC Substrate Timer
2023-07-12	69.5	69.5	78.1
2023-07-13	70.4	70.4	82.4
2023-07-14	68.6	68.6	81.8					Transplant T2	Transplant
2023-07-15	69.5	69.5	84.1
2023-07-16	73.2	71.5	79.3
2023-07-17	69.1	69.1	82.7
2023-07-18 12:00:00	79.5	70.8	79.5	82.2		2.7
2023-07-19 18:00:00	74.5	68.4	80.1	80.8		6.3
2023-07-20 18:00:00	78.1	66.8	82	84.3		6.2
2023-07-21	68.8	68.8	75.6	74.9		6.1
2023-07-21 18:00:00	72.4	68.8	75.6	78.4		6
2023-07-22	67.1	67.1	80.3
2023-07-23	66.5	66.5	81.5
2023-07-24 12:00:00	80.8	67.9	80.8	83.6	85.2	2.8	4.4
2023-07-25	67	67	77.2
2023-07-26	69.3	69.3	83.4
2023-07-27 06:00:00	73	72.8	79.4	79.7		6.7
2023-07-28 12:00:00	86.4	71.9	86.4	92.1		5.7
2023-07-29	74.3	71.6	80.1
2023-07-30 18:00:00	72.3	66.7	75.3	78.9		6.6
2023-07-31	65.6	65.6	75
2023-08-01 12:00:00	74.8	65	74.8	79.8		5		Trial 2/3	EC Timer Substrate
Date	Time	Aero.Temp	Dome.Temp
2023-04-10	12:48:00	75.2
2023-04-11	14:13:00	80.4
2023-04-12	12:22:00	79.8	85.8	Trial 1	Substrate Timer
2023-04-12	19:31:00	77.9
2023-04-13	14:33:00	88	93.9
2023-04-14	17:24:00	93.8	92.6
2023-04-15	15:00:00	89.2	98.2
2023-04-16	17:20:00	85.6	89.7
2023-04-17	13:55:00	76.2	82.9
2023-04-18	13:56:00	74.3	75.9
2023-04-19	16:50:00	76.1	77.1
2023-04-20	12:22:00		80.7
2023-04-21	12:28:00	83.3	87.2
2023-04-22
2023-04-23	16:17:00	74.4	73.9
2023-04-24	13:34:00	73.2	78.4
2023-04-25	12:40:00	76.2	82.2
2023-04-26	12:58:00	73
2023-04-27
2023-04-28	18:01:00	74.5	72.3
2023-04-29
2023-04-30
2023-05-01
2023-05-02	15:04:00	77.1	77.6	Trial 1	Substrate Timer
2023-05-03	11:16:00	75.3
2023-05-04
2023-05-05
2023-05-06
2023-05-07
2023-05-08	17:54:00	81.1	81.2
2023-05-09	15:24:00	76.8	76.4
2023-05-10	04:08:00	78.9	74.6
2023-05-11	18:03:00	80.9	76.6
2023-05-12	14:40:00	80.6	77
2023-05-13
2023-05-14
2023-05-15
2023-05-16	15:24:00	75.2	75.5
2023-05-17
2023-05-18	18:44:00	78.9	74.1
2023-05-19
2023-05-20
2023-05-21	23:15:00	69
2023-05-22
2023-05-23	21:29:00	67.6		Trial Transplant 1	Transplant
2023-05-24
2023-05-25
2023-05-26
2023-05-27
2023-05-28
2023-05-29
2023-05-30
2023-05-31
2023-06-01
2023-06-02
2023-06-03
2023-06-04
2023-06-05
2023-06-06
2023-06-07
2023-06-08
2023-06-09
2023-06-10
2023-06-11
2023-06-12
2023-06-13
2023-06-14				Transplant T1	Transplant
2023-06-15	23:35:00	72.6		Trial 2	1:1 EC
2023-06-16	16:26:00	75.9
2023-06-17	07:05:00	73.2
2023-06-18
2023-06-19	19:08:00	80.8
2023-06-20	15:13:00	82.3
2023-06-21	16:24:00	85.4
2023-06-22	18:29:00	82.3		Transplant T2	Transplant
2023-06-23	14:31:00	86
2023-06-24	14:58:00	86.9	87.2
2023-06-25	14:49:00	85.4	90.1
2023-06-26	15:57:00	83	90.4
2023-06-27	01:46:00	75.4	73
2023-06-27	21:00:00	79.3
2023-06-28	14:57:00	79.1
2023-06-29	19:52:00	81.1
2023-06-30	01:29:00	74.4
2023-06-30	17:23:00	83.8
2023-07-01	19:57:00	82.7
2023-07-02
2023-07-03
2023-07-04				Trial 2	1:1 EC
2023-07-05
2023-07-06
2023-07-07
2023-07-08
2023-07-09
2023-07-10
2023-07-11				Trial 2/3	EC Substrate Timer
2023-07-12
2023-07-13
2023-07-14				Transplant T2	Transplant
2023-07-15
2023-07-16
2023-07-17
2023-07-18	13:38:00	82.2
2023-07-19	17:05:00	80.8
2023-07-20	17:18:00	84.3
2023-07-21	00:25:00	74.9
2023-07-21	17:02:00	78.4
2023-07-22
2023-07-23
2023-07-24	12:32:00	83.6	85.2
2023-07-25
2023-07-26
2023-07-27	06:24:00	79.7
2023-07-28	16:40:00	92.1
2023-07-29
2023-07-30	18:38:00	78.9
2023-07-31
2023-08-01	12:48:00	79.8		Trial 2/3	EC Timer Substrate
